# Supplementary material for: Gluten‐Free Diet Induces Small‐Scale Changes Across Multiple T‐Cell Subsets in NOD Mice
Source: Eur J Immunol. 2025 Apr 21;55(4):e202451559. doi: 10.1002/eji.202451559 (PMC12011074; doi:10.1002/eji.202451559)
Supplement: Supplementary file 2 — Supporting information [file EJI-55-e202451559-s001.xlsx]

## Sheet: List1
	p_val	avg_log2FC	pct.1	pct.2	p_val_adj	cluster	gene
Pdlim4	0	2.1038	0.385	0.031	0	CD4 Naive	Pdlim4
Igfbp4	0	1.73656	0.765	0.388	0	CD4 Naive	Igfbp4
Cd4	0	1.29939	0.493	0.167	0	CD4 Naive	Cd4
Ccr7	0	0.755555	0.812	0.607	0	CD4 Naive	Ccr7
Fth1	0	0.475451	0.987	0.977	0	CD4 Naive	Fth1
Limd2	2.21405e-305	0.42772	0.992	0.974	2.90771e-301	CD4 Naive	Limd2
Cytip	5.15117e-289	0.703123	0.782	0.652	6.76503e-285	CD4 Naive	Cytip
Lef1	8.07284e-250	0.607881	0.846	0.682	1.06021e-245	CD4 Naive	Lef1
Npc2	8.78053e-210	0.497464	0.887	0.8	1.15315e-205	CD4 Naive	Npc2
Dgka	1.52589e-201	0.658159	0.695	0.557	2.00395e-197	CD4 Naive	Dgka
Atp1b3	1.8115e-193	0.57167	0.799	0.715	2.37905e-189	CD4 Naive	Atp1b3
Tspan32	1.12634e-152	0.679446	0.51	0.344	1.47922e-148	CD4 Naive	Tspan32
Tesc	4.43703e-149	0.838292	0.362	0.205	5.82715e-145	CD4 Naive	Tesc
Cd40lg	3.36693e-148	0.78156	0.238	0.094	4.42179e-144	CD4 Naive	Cd40lg
St8sia6	1.3283e-134	0.816964	0.147	0.038	1.74446e-130	CD4 Naive	St8sia6
Nacc2	1.87729e-132	0.796074	0.119	0.023	2.46544e-128	CD4 Naive	Nacc2
Tsc22d3	1.53731e-119	0.635194	0.55	0.418	2.01895e-115	CD4 Naive	Tsc22d3
Slfn1	7.60726e-118	0.707301	0.455	0.319	9.99062e-114	CD4 Naive	Slfn1
Zbtb7b	3.21617e-116	0.783673	0.183	0.07	4.22379e-112	CD4 Naive	Zbtb7b
Eno1	6.93258e-116	0.352212	0.893	0.873	9.10456e-112	CD4 Naive	Eno1
Lat	9.90004e-116	0.342846	0.902	0.848	1.30017e-111	CD4 Naive	Lat
S1pr1	5.64613e-111	0.497575	0.632	0.521	7.41507e-107	CD4 Naive	S1pr1
Amigo2	1.83669e-105	0.79954	0.15	0.052	2.41212e-101	CD4 Naive	Amigo2
Acvrl1	9.82531e-104	0.658768	0.11	0.027	1.29036e-99	CD4 Naive	Acvrl1
Il6ra	1.7759e-97	0.684429	0.338	0.217	2.3323e-93	CD4 Naive	Il6ra
Fxyd5	2.09571e-96	0.275616	0.952	0.94	2.75229e-92	CD4 Naive	Fxyd5
Emp3	4.03027e-91	0.383281	0.773	0.715	5.29295e-87	CD4 Naive	Emp3
Tgfbr2	2.71458e-90	0.575981	0.474	0.375	3.56506e-86	CD4 Naive	Tgfbr2
Pkm	2.39105e-86	0.376422	0.709	0.652	3.14016e-82	CD4 Naive	Pkm
Satb1	4.2938e-85	0.532109	0.509	0.417	5.63905e-81	CD4 Naive	Satb1
Slfn2	2.06017e-84	0.495201	0.619	0.548	2.70562e-80	CD4 Naive	Slfn2
Txnip	1.00029e-83	0.419833	0.698	0.626	1.31368e-79	CD4 Naive	Txnip
Fam101b	2.11217e-76	0.410413	0.619	0.508	2.77391e-72	CD4 Naive	Fam101b
Rasgrp2	6.80145e-76	0.526766	0.48	0.387	8.93234e-72	CD4 Naive	Rasgrp2
4930523C07Rik	1.19637e-73	0.526668	0.45	0.36	1.57119e-69	CD4 Naive	4930523C07Rik
Hmha1	1.73605e-73	0.291679	0.878	0.864	2.27996e-69	CD4 Naive	Hmha1
Ets1	1.25876e-71	0.3626	0.741	0.71	1.65314e-67	CD4 Naive	Ets1
Emb	4.84402e-71	0.487606	0.498	0.417	6.36165e-67	CD4 Naive	Emb
Ibtk	9.80685e-71	0.631168	0.144	0.064	1.28793e-66	CD4 Naive	Ibtk
Tcf7	2.05171e-69	0.491861	0.505	0.424	2.69452e-65	CD4 Naive	Tcf7
Arhgef1	8.2112e-69	0.337568	0.757	0.745	1.07838e-64	CD4 Naive	Arhgef1
Itm2a	3.13235e-66	0.398944	0.28	0.18	4.11371e-62	CD4 Naive	Itm2a
AI467606	7.50491e-66	0.433767	0.56	0.506	9.8562e-62	CD4 Naive	AI467606
Cd247	6.57127e-64	0.355597	0.671	0.635	8.63004e-60	CD4 Naive	Cd247
Sit1	2.10225e-59	0.525613	0.374	0.289	2.76089e-55	CD4 Naive	Sit1
Kbtbd11	4.77543e-59	0.543309	0.33	0.242	6.27157e-55	CD4 Naive	Kbtbd11
Tnfaip8l2	7.85192e-57	0.436485	0.502	0.447	1.03119e-52	CD4 Naive	Tnfaip8l2
Fam102a	1.47879e-55	0.550769	0.28	0.197	1.94209e-51	CD4 Naive	Fam102a
Klhdc2	2.43509e-54	0.561658	0.288	0.205	3.198e-50	CD4 Naive	Klhdc2
Trat1	1.54211e-51	0.549739	0.168	0.095	2.02525e-47	CD4 Naive	Trat1
Foxo1	1.11837e-49	0.454132	0.442	0.379	1.46876e-45	CD4 Naive	Foxo1
Chd3	9.35063e-49	0.379367	0.546	0.502	1.22802e-44	CD4 Naive	Chd3
Msn	1.40934e-48	0.252653	0.815	0.808	1.85088e-44	CD4 Naive	Msn
Actn1	1.89192e-48	0.517201	0.277	0.199	2.48466e-44	CD4 Naive	Actn1
Trib2	2.39721e-47	0.531535	0.18	0.108	3.14825e-43	CD4 Naive	Trib2
Bcl11b	2.46213e-47	0.47632	0.391	0.322	3.23351e-43	CD4 Naive	Bcl11b
Rbm38	9.17737e-46	0.295254	0.667	0.636	1.20526e-41	CD4 Naive	Rbm38
Tgfbr3	2.43426e-45	0.513347	0.166	0.098	3.19691e-41	CD4 Naive	Tgfbr3
Slc16a5	1.90778e-44	0.539407	0.122	0.063	2.50548e-40	CD4 Naive	Slc16a5
Treml2	4.70308e-43	0.487974	0.225	0.153	6.17655e-39	CD4 Naive	Treml2
Nxpe3	5.23791e-41	0.504967	0.188	0.121	6.87894e-37	CD4 Naive	Nxpe3
Gpx1	2.01948e-40	0.277941	0.66	0.642	2.65218e-36	CD4 Naive	Gpx1
Adrb2	3.40274e-40	0.473552	0.147	0.086	4.46882e-36	CD4 Naive	Adrb2
Ppdpf	8.41283e-40	0.34364	0.555	0.53	1.10486e-35	CD4 Naive	Ppdpf
Stk38	2.82898e-37	0.439777	0.368	0.314	3.7153e-33	CD4 Naive	Stk38
Il7r	3.96323e-37	0.39512	0.45	0.379	5.20491e-33	CD4 Naive	Il7r
Igsf23	3.50845e-36	0.480118	0.16	0.1	4.60764e-32	CD4 Naive	Igsf23
Atp1b1	4.16213e-36	0.438841	0.294	0.229	5.46613e-32	CD4 Naive	Atp1b1
Rasgrp1	9.27312e-36	0.434982	0.369	0.317	1.21784e-31	CD4 Naive	Rasgrp1
Gmfg	1.06753e-35	0.320771	0.572	0.54	1.40199e-31	CD4 Naive	Gmfg
Il4ra	2.35018e-35	0.480002	0.243	0.182	3.08649e-31	CD4 Naive	Il4ra
Nsg2	3.97371e-35	0.405531	0.3	0.234	5.21867e-31	CD4 Naive	Nsg2
Runx1	2.49654e-34	0.486735	0.175	0.117	3.27871e-30	CD4 Naive	Runx1
Srpk1	1.25056e-33	0.388266	0.417	0.381	1.64236e-29	CD4 Naive	Srpk1
Gimap4	6.37156e-33	0.304041	0.511	0.466	8.36777e-29	CD4 Naive	Gimap4
Tes	1.37319e-32	0.36095	0.456	0.423	1.80341e-28	CD4 Naive	Tes
Tecpr1	1.81409e-32	0.428657	0.314	0.259	2.38245e-28	CD4 Naive	Tecpr1
Add3	2.10213e-31	0.37283	0.401	0.357	2.76073e-27	CD4 Naive	Add3
St8sia1	2.11091e-31	0.428512	0.121	0.071	2.77226e-27	CD4 Naive	St8sia1
Gimap6	4.21992e-31	0.309608	0.563	0.546	5.54202e-27	CD4 Naive	Gimap6
Gpr132	4.39438e-31	0.44298	0.21	0.154	5.77114e-27	CD4 Naive	Gpr132
Mettl9	1.4207e-30	0.432464	0.28	0.229	1.86581e-26	CD4 Naive	Mettl9
Pycard	1.74831e-30	0.273137	0.576	0.558	2.29606e-26	CD4 Naive	Pycard
Trac	3.07868e-30	0.303901	0.521	0.487	4.04323e-26	CD4 Naive	Trac
2810001G20Rik	6.32675e-30	0.453809	0.147	0.096	8.30892e-26	CD4 Naive	2810001G20Rik
Socs3	9.94641e-30	0.460733	0.206	0.147	1.30626e-25	CD4 Naive	Socs3
Rnf167	3.63855e-29	0.264101	0.586	0.572	4.77851e-25	CD4 Naive	Rnf167
Crlf3	3.74582e-29	0.426738	0.404	0.371	4.91939e-25	CD4 Naive	Crlf3
Wdr46	8.4211e-29	0.430519	0.261	0.21	1.10594e-24	CD4 Naive	Wdr46
Cnp	2.52178e-28	0.322151	0.5	0.482	3.31185e-24	CD4 Naive	Cnp
Sec11a	4.04261e-28	0.298598	0.515	0.512	5.30917e-24	CD4 Naive	Sec11a
Abhd8	1.30377e-27	0.340042	0.403	0.368	1.71224e-23	CD4 Naive	Abhd8
Ddit4	1.96136e-27	0.308979	0.525	0.494	2.57585e-23	CD4 Naive	Ddit4
Fam78a	1.17104e-26	0.394493	0.303	0.255	1.53793e-22	CD4 Naive	Fam78a
Vps37b	4.66248e-26	0.4106	0.288	0.241	6.12323e-22	CD4 Naive	Vps37b
Bcat2	6.17392e-26	0.436101	0.13	0.086	8.10821e-22	CD4 Naive	Bcat2
Gpsm3	1.99358e-25	0.250528	0.628	0.637	2.61817e-21	CD4 Naive	Gpsm3
Bach2	6.66767e-24	0.417844	0.174	0.127	8.75665e-20	CD4 Naive	Bach2
Rgs14	1.08234e-22	0.377324	0.239	0.194	1.42143e-18	CD4 Naive	Rgs14
Galnt6	2.45581e-22	0.383252	0.26	0.216	3.22521e-18	CD4 Naive	Galnt6
Rab3ip	2.82923e-22	0.365855	0.254	0.208	3.71563e-18	CD4 Naive	Rab3ip
Foxp1	4.65485e-22	0.274278	0.508	0.49	6.11321e-18	CD4 Naive	Foxp1
Pik3ip1	7.62089e-22	0.351387	0.227	0.179	1.00085e-17	CD4 Naive	Pik3ip1
Gucd1	1.31466e-21	0.367417	0.132	0.091	1.72655e-17	CD4 Naive	Gucd1
Cdkn2d	4.76985e-21	0.319465	0.352	0.319	6.26424e-17	CD4 Naive	Cdkn2d
Dusp10	7.03977e-21	0.395237	0.2	0.156	9.24533e-17	CD4 Naive	Dusp10
Ptpra	1.62216e-20	0.389563	0.137	0.097	2.13038e-16	CD4 Naive	Ptpra
Aqr	7.65147e-20	0.394358	0.162	0.121	1.00487e-15	CD4 Naive	Aqr
Fam134b	1.62246e-19	0.329402	0.292	0.255	2.13077e-15	CD4 Naive	Fam134b
Ifi30	2.09073e-19	0.379953	0.107	0.071	2.74576e-15	CD4 Naive	Ifi30
Pced1b	2.14214e-19	0.37528	0.25	0.212	2.81327e-15	CD4 Naive	Pced1b
Pecam1	5.68488e-19	0.382257	0.164	0.124	7.46595e-15	CD4 Naive	Pecam1
Znrf1	1.84861e-18	0.36241	0.184	0.144	2.42779e-14	CD4 Naive	Znrf1
2024-09-09	8.73395e-18	0.290994	0.439	0.429	1.14703e-13	CD4 Naive	2024-09-09
Flna	1.55863e-17	0.308373	0.404	0.385	2.04695e-13	CD4 Naive	Flna
Churc1	4.71885e-17	0.29541	0.399	0.391	6.19727e-13	CD4 Naive	Churc1
Cd28	5.19909e-16	0.282132	0.364	0.335	6.82797e-12	CD4 Naive	Cd28
Sptbn1	6.43236e-16	0.290739	0.369	0.346	8.44762e-12	CD4 Naive	Sptbn1
Smad7	1.03898e-15	0.339423	0.199	0.163	1.3645e-11	CD4 Naive	Smad7
Cdipt	1.16212e-15	0.285762	0.363	0.349	1.52621e-11	CD4 Naive	Cdipt
Me2	2.47029e-15	0.374539	0.204	0.172	3.24424e-11	CD4 Naive	Me2
Inpp4b	4.10052e-15	0.26235	0.361	0.338	5.38521e-11	CD4 Naive	Inpp4b
Ifngr2	4.21612e-15	0.308411	0.128	0.095	5.53703e-11	CD4 Naive	Ifngr2
Arhgap15	4.44068e-15	0.289076	0.353	0.334	5.83195e-11	CD4 Naive	Arhgap15
Rasa3	8.08679e-15	0.321892	0.315	0.291	1.06204e-10	CD4 Naive	Rasa3
Srpk2	8.54315e-15	0.33948	0.224	0.192	1.12197e-10	CD4 Naive	Srpk2
Tmub1	9.58815e-15	0.330234	0.171	0.138	1.25921e-10	CD4 Naive	Tmub1
Susd3	1.45381e-14	0.325549	0.133	0.1	1.90929e-10	CD4 Naive	Susd3
Pop5	1.65957e-14	0.289958	0.361	0.35	2.17952e-10	CD4 Naive	Pop5
Fam46c	7.01697e-13	0.319388	0.12	0.089	9.21538e-09	CD4 Naive	Fam46c
Phf20l1	8.45421e-13	0.324598	0.3	0.281	1.11029e-08	CD4 Naive	Phf20l1
Cbx4	1.00647e-12	0.323847	0.205	0.176	1.3218e-08	CD4 Naive	Cbx4
Stk4	1.10574e-12	0.265596	0.378	0.37	1.45217e-08	CD4 Naive	Stk4
Pde4b	1.75412e-12	0.307903	0.293	0.27	2.30368e-08	CD4 Naive	Pde4b
Idh2	4.89149e-12	0.312311	0.186	0.157	6.424e-08	CD4 Naive	Idh2
Ndrg3	5.4054e-12	0.300476	0.309	0.295	7.09891e-08	CD4 Naive	Ndrg3
Cbr1	5.59944e-12	0.316217	0.18	0.152	7.35374e-08	CD4 Naive	Cbr1
Traf5	6.82306e-12	0.320527	0.17	0.142	8.96072e-08	CD4 Naive	Traf5
Tmem71	1.34898e-11	0.318407	0.202	0.176	1.77161e-07	CD4 Naive	Tmem71
Commd8	1.65494e-11	0.320161	0.234	0.212	2.17343e-07	CD4 Naive	Commd8
Nsmce1	3.24114e-11	0.308116	0.256	0.236	4.25659e-07	CD4 Naive	Nsmce1
Hsdl1	7.91262e-11	0.327324	0.169	0.143	1.03916e-06	CD4 Naive	Hsdl1
Stambpl1	1.1182e-10	0.287466	0.233	0.209	1.46853e-06	CD4 Naive	Stambpl1
Osbpl9	1.19357e-10	0.304323	0.236	0.214	1.56751e-06	CD4 Naive	Osbpl9
Rtf1	2.21562e-10	0.300568	0.296	0.285	2.90977e-06	CD4 Naive	Rtf1
Tnfrsf25	2.66395e-10	0.252327	0.126	0.099	3.49857e-06	CD4 Naive	Tnfrsf25
Thada	4.17275e-10	0.291899	0.177	0.151	5.48007e-06	CD4 Naive	Thada
Mllt3	4.53875e-10	0.321097	0.188	0.165	5.96074e-06	CD4 Naive	Mllt3
Anxa5	6.20527e-10	0.283439	0.296	0.283	8.14938e-06	CD4 Naive	Anxa5
Nfe2l2	6.81131e-10	0.30344	0.152	0.127	8.9453e-06	CD4 Naive	Nfe2l2
Ski	8.39195e-10	0.279102	0.103	0.079	1.10211e-05	CD4 Naive	Ski
Bzw2	1.28599e-09	0.264077	0.292	0.28	1.68889e-05	CD4 Naive	Bzw2
Clip1	3.32007e-09	0.297377	0.157	0.133	4.36025e-05	CD4 Naive	Clip1
St6gal1	4.06854e-09	0.293761	0.164	0.141	5.34321e-05	CD4 Naive	St6gal1
BC021614	1.51072e-08	0.275116	0.205	0.185	0.000198403	CD4 Naive	BC021614
Tuba4a	1.66698e-08	0.266262	0.22	0.2	0.000218924	CD4 Naive	Tuba4a
Lipa	3.7972e-08	0.310071	0.181	0.161	0.000498686	CD4 Naive	Lipa
Madd	4.53201e-08	0.275338	0.237	0.22	0.000595189	CD4 Naive	Madd
Mthfd2	4.65868e-08	0.270277	0.178	0.158	0.000611825	CD4 Naive	Mthfd2
Zfp281	5.33158e-08	0.265274	0.182	0.162	0.000700197	CD4 Naive	Zfp281
Ikbke	5.50516e-08	0.271884	0.181	0.161	0.000722993	CD4 Naive	Ikbke
Camk4	7.13405e-08	0.260415	0.22	0.202	0.000936915	CD4 Naive	Camk4
Hspb11	1.75344e-07	0.275475	0.128	0.109	0.00230279	CD4 Naive	Hspb11
Itga6	2.16775e-07	0.253322	0.157	0.136	0.0028469	CD4 Naive	Itga6
Tdrp	3.89261e-07	0.255534	0.167	0.147	0.00511216	CD4 Naive	Tdrp
Tspan14	6.06617e-07	0.262871	0.188	0.172	0.0079667	CD4 Naive	Tspan14
Ap1b1	8.09211e-07	0.282448	0.147	0.13	0.0106274	CD4 Naive	Ap1b1
Pag1	3.27743e-06	0.267381	0.184	0.17	0.0430424	CD4 Naive	Pag1
Grk6	6.843e-06	0.266316	0.23	0.222	0.0898691	CD4 Naive	Grk6
Tbc1d1	7.55619e-06	0.250736	0.194	0.181	0.0992354	CD4 Naive	Tbc1d1
Igtp	1.78061e-05	0.316039	0.269	0.259	0.233848	CD4 Naive	Igtp
Cd8a	0	3.11717	0.871	0.066	0	CD8 Naive	Cd8a
Cd8b1	0	3.11168	0.944	0.102	0	CD8 Naive	Cd8b1
Ccr9	0	1.56486	0.323	0.041	0	CD8 Naive	Ccr9
Nkg7	0	1.53575	0.906	0.162	0	CD8 Naive	Nkg7
Itgae	0	1.4464	0.277	0.025	0	CD8 Naive	Itgae
Ctsw	0	1.29687	0.706	0.267	0	CD8 Naive	Ctsw
Klrd1	0	1.24137	0.371	0.083	0	CD8 Naive	Klrd1
Tmem108	0	1.15193	0.239	0.033	0	CD8 Naive	Tmem108
Ly6a	0	1.13906	0.965	0.644	0	CD8 Naive	Ly6a
Plac8	0	1.13554	0.24	0.04	0	CD8 Naive	Plac8
Tubb5	1.91995e-274	0.728373	0.905	0.718	2.52147e-270	CD8 Naive	Tubb5
Cxcr6	1.22942e-265	0.693054	0.279	0.068	1.6146e-261	CD8 Naive	Cxcr6
Ehd1	1.41713e-254	1.02043	0.256	0.063	1.86111e-250	CD8 Naive	Ehd1
Glipr2	5.91431e-242	1.0153	0.48	0.213	7.76726e-238	CD8 Naive	Glipr2
Lcn4	6.23636e-237	0.842299	0.132	0.013	8.19021e-233	CD8 Naive	Lcn4
Cst7	8.53088e-219	0.933309	0.315	0.104	1.12036e-214	CD8 Naive	Cst7
Saraf	1.8648e-210	0.872259	0.619	0.352	2.44904e-206	CD8 Naive	Saraf
Adgrg5	6.56655e-210	0.743692	0.12	0.013	8.62385e-206	CD8 Naive	Adgrg5
Plaur	6.80945e-189	0.865683	0.213	0.056	8.94286e-185	CD8 Naive	Plaur
Klk8	6.37439e-185	0.856163	0.548	0.3	8.37149e-181	CD8 Naive	Klk8
Dapl1	3.46142e-180	1.00861	0.403	0.179	4.54588e-176	CD8 Naive	Dapl1
Thy1	1.73173e-177	0.56156	0.906	0.707	2.27429e-173	CD8 Naive	Thy1
Actn2	6.00145e-172	0.788298	0.14	0.026	7.88171e-168	CD8 Naive	Actn2
Cd79b	5.74169e-171	0.774324	0.138	0.025	7.54056e-167	CD8 Naive	Cd79b
Ostf1	8.3994e-170	0.741045	0.614	0.372	1.10309e-165	CD8 Naive	Ostf1
Cd7	5.24442e-167	0.615822	0.561	0.315	6.8875e-163	CD8 Naive	Cd7
5730508B09Rik	9.86511e-164	0.747719	0.132	0.024	1.29558e-159	CD8 Naive	5730508B09Rik
Eef1b2	5.55181e-161	0.362191	0.992	0.97	7.2912e-157	CD8 Naive	Eef1b2
Rgcc	5.79632e-150	0.89179	0.517	0.296	7.61231e-146	CD8 Naive	Rgcc
Ggt1	1.51492e-144	0.647265	0.104	0.016	1.98954e-140	CD8 Naive	Ggt1
Tpst2	1.48296e-143	0.758647	0.512	0.294	1.94757e-139	CD8 Naive	Tpst2
Adgrb2	6.19656e-137	0.60344	0.102	0.016	8.13794e-133	CD8 Naive	Adgrb2
Rack1	4.8626e-132	0.330805	0.991	0.965	6.38605e-128	CD8 Naive	Rack1
Cxxc5	1.17504e-121	0.660732	0.14	0.037	1.54318e-117	CD8 Naive	Cxxc5
Eef2	3.44403e-118	0.299448	0.999	0.986	4.52304e-114	CD8 Naive	Eef2
Fam189b	9.78972e-118	0.652646	0.572	0.362	1.28568e-113	CD8 Naive	Fam189b
Racgap1	1.26402e-116	0.658022	0.132	0.035	1.66004e-112	CD8 Naive	Racgap1
Tagln2	4.47469e-108	0.451377	0.848	0.683	5.87661e-104	CD8 Naive	Tagln2
Slc25a4	4.66351e-107	0.642179	0.47	0.278	6.12459e-103	CD8 Naive	Slc25a4
Cd226	1.84443e-101	0.648326	0.201	0.078	2.42229e-97	CD8 Naive	Cd226
Stx2	3.29888e-101	0.558267	0.119	0.032	4.33242e-97	CD8 Naive	Stx2
Gpr68	5.58893e-96	0.595388	0.12	0.034	7.33994e-92	CD8 Naive	Gpr68
Hspe1	2.13349e-90	0.434151	0.782	0.621	2.80191e-86	CD8 Naive	Hspe1
Prelid2	1.90404e-89	0.641114	0.214	0.093	2.50058e-85	CD8 Naive	Prelid2
Ppic	2.06806e-86	0.636078	0.15	0.053	2.71598e-82	CD8 Naive	Ppic
Sgk1	7.53977e-82	0.558155	0.403	0.236	9.90198e-78	CD8 Naive	Sgk1
Smap2	8.08129e-81	0.601839	0.333	0.184	1.06132e-76	CD8 Naive	Smap2
Arl6ip5	3.13815e-79	0.494264	0.671	0.506	4.12134e-75	CD8 Naive	Arl6ip5
Sell	4.23665e-76	0.409986	0.719	0.535	5.56399e-72	CD8 Naive	Sell
Acp5	1.90631e-71	0.402531	0.754	0.601	2.50356e-67	CD8 Naive	Acp5
AB124611	3.40839e-71	0.551363	0.313	0.176	4.47624e-67	CD8 Naive	AB124611
Dpp4	5.35738e-70	0.560198	0.19	0.086	7.03584e-66	CD8 Naive	Dpp4
Vat1	2.5338e-69	0.535265	0.141	0.055	3.32764e-65	CD8 Naive	Vat1
Hpcal1	9.85124e-68	0.548516	0.312	0.179	1.29376e-63	CD8 Naive	Hpcal1
Amica1	1.84245e-64	0.507297	0.138	0.055	2.41969e-60	CD8 Naive	Amica1
Peli1	2.96359e-64	0.451263	0.655	0.506	3.89209e-60	CD8 Naive	Peli1
Pim2	1.16388e-61	0.493477	0.269	0.147	1.52853e-57	CD8 Naive	Pim2
Psme1	5.99103e-60	0.31048	0.885	0.784	7.86802e-56	CD8 Naive	Psme1
Nme2	2.28109e-59	0.350229	0.805	0.678	2.99575e-55	CD8 Naive	Nme2
Pik3cd	2.83481e-59	0.462456	0.457	0.305	3.72296e-55	CD8 Naive	Pik3cd
Rras2	2.13379e-58	0.521535	0.246	0.134	2.80231e-54	CD8 Naive	Rras2
Cyth4	1.46491e-57	0.463533	0.381	0.244	1.92386e-53	CD8 Naive	Cyth4
Selplg	1.94757e-56	0.303376	0.862	0.745	2.55775e-52	CD8 Naive	Selplg
Gimap5	6.90559e-56	0.45402	0.342	0.211	9.06911e-52	CD8 Naive	Gimap5
Dnajc15	1.29516e-55	0.522818	0.294	0.177	1.70093e-51	CD8 Naive	Dnajc15
Adam19	2.38468e-55	0.473842	0.139	0.061	3.13181e-51	CD8 Naive	Adam19
Zyx	8.35229e-52	0.390121	0.433	0.291	1.09691e-47	CD8 Naive	Zyx
Arl4c	1.73901e-50	0.377388	0.575	0.42	2.28384e-46	CD8 Naive	Arl4c
Runx3	1.93437e-50	0.485322	0.263	0.155	2.54041e-46	CD8 Naive	Runx3
Evl	8.66105e-50	0.380894	0.624	0.482	1.13746e-45	CD8 Naive	Evl
Tapbpl	8.56819e-49	0.464612	0.264	0.157	1.12526e-44	CD8 Naive	Tapbpl
Sidt1	7.47044e-47	0.455478	0.331	0.214	9.81092e-43	CD8 Naive	Sidt1
Cox8a	9.94248e-47	0.31472	0.78	0.673	1.30575e-42	CD8 Naive	Cox8a
B4galnt1	1.7113e-45	0.385908	0.568	0.441	2.24744e-41	CD8 Naive	B4galnt1
Tdrp1	5.15055e-45	0.404119	0.238	0.135	6.76422e-41	CD8 Naive	Tdrp
Sh3bp5	6.38828e-45	0.419033	0.265	0.158	8.38973e-41	CD8 Naive	Sh3bp5
Sla2	1.64729e-44	0.41794	0.321	0.206	2.16339e-40	CD8 Naive	Sla2
Sec11c	1.82852e-44	0.422436	0.424	0.298	2.4014e-40	CD8 Naive	Sec11c
Fam46a	2.36546e-44	0.380627	0.115	0.05	3.10656e-40	CD8 Naive	Fam46a
Xrn2	9.8423e-44	0.426456	0.393	0.275	1.29259e-39	CD8 Naive	Xrn2
Tmem261	2.01096e-43	0.455562	0.292	0.186	2.64099e-39	CD8 Naive	Tmem261
Sema4a	2.42321e-43	0.427358	0.184	0.1	3.1824e-39	CD8 Naive	Sema4a
Mta3	3.34283e-43	0.439246	0.174	0.092	4.39014e-39	CD8 Naive	Mta3
Hid1	3.34498e-43	0.388414	0.111	0.048	4.39296e-39	CD8 Naive	Hid1
Tbxa2r	1.14803e-42	0.406288	0.263	0.158	1.50771e-38	CD8 Naive	Tbxa2r
Trmt112	5.37405e-42	0.319722	0.734	0.612	7.05774e-38	CD8 Naive	Trmt112
Golm1	4.3751e-41	0.3897	0.116	0.053	5.74582e-37	CD8 Naive	Golm1
Gm20069	3.72466e-39	0.386666	0.17	0.092	4.8916e-35	CD8 Naive	Gm20069
Pld3	2.96133e-38	0.416957	0.303	0.199	3.88912e-34	CD8 Naive	Pld3
Clcf1	4.12381e-37	0.395186	0.166	0.091	5.4158e-33	CD8 Naive	Clcf1
Pde7a	6.5958e-36	0.380139	0.15	0.08	8.66227e-32	CD8 Naive	Pde7a
Dock10	1.33479e-35	0.38908	0.384	0.277	1.75298e-31	CD8 Naive	Dock10
Fam101b1	2.98606e-35	0.267468	0.669	0.535	3.92159e-31	CD8 Naive	Fam101b
Mif	2.36617e-34	0.2585	0.708	0.595	3.10749e-30	CD8 Naive	Mif
Hmgn1	2.85752e-34	0.321941	0.528	0.4	3.75279e-30	CD8 Naive	Hmgn1
Nhp2	1.54611e-33	0.336223	0.375	0.265	2.03051e-29	CD8 Naive	Nhp2
Flot1	2.13122e-33	0.392934	0.208	0.128	2.79894e-29	CD8 Naive	Flot1
Sorl1	1.89688e-32	0.377223	0.161	0.092	2.49117e-28	CD8 Naive	Sorl1
Ly6e	5.98322e-32	0.268692	0.668	0.551	7.85777e-28	CD8 Naive	Ly6e
Hvcn1	9.87708e-32	0.349582	0.171	0.099	1.29716e-27	CD8 Naive	Hvcn1
Fam58b	1.45657e-31	0.349388	0.219	0.137	1.91292e-27	CD8 Naive	Fam58b
Hspbp1	2.29507e-31	0.387788	0.227	0.146	3.01412e-27	CD8 Naive	Hspbp1
Sugt1	7.38788e-31	0.395394	0.316	0.224	9.7025e-27	CD8 Naive	Sugt1
Aaed1	1.14316e-30	0.343113	0.169	0.098	1.50132e-26	CD8 Naive	Aaed1
Mmd	1.14609e-30	0.365954	0.165	0.098	1.50517e-26	CD8 Naive	Mmd
Dtx1	1.54382e-30	0.283909	0.455	0.337	2.02751e-26	CD8 Naive	Dtx1
Rarg	1.73263e-30	0.340026	0.124	0.065	2.27546e-26	CD8 Naive	Rarg
Ifi27	9.94641e-30	0.334309	0.397	0.293	1.30626e-25	CD8 Naive	Ifi27
Ap1ar	1.4385e-29	0.351743	0.121	0.065	1.88918e-25	CD8 Naive	Ap1ar
Npm3	1.68225e-29	0.320661	0.493	0.385	2.2093e-25	CD8 Naive	Npm3
Zbtb7a	1.88713e-29	0.377076	0.216	0.14	2.47837e-25	CD8 Naive	Zbtb7a
Cuedc2	5.23113e-29	0.333643	0.129	0.071	6.87004e-25	CD8 Naive	Cuedc2
Slc17a9	1.22466e-27	0.347502	0.201	0.128	1.60835e-23	CD8 Naive	Slc17a9
Bcl9l	3.14588e-27	0.322209	0.119	0.065	4.13149e-23	CD8 Naive	Bcl9l
Pdlim1	5.99342e-27	0.312373	0.297	0.206	7.87116e-23	CD8 Naive	Pdlim1
Il6st	6.6506e-27	0.331674	0.246	0.165	8.73423e-23	CD8 Naive	Il6st
Set	1.09505e-26	0.321129	0.376	0.279	1.43813e-22	CD8 Naive	Set
Snrpg	1.29206e-26	0.284594	0.569	0.463	1.69687e-22	CD8 Naive	Snrpg
Adcy7	6.78367e-26	0.331052	0.268	0.187	8.909e-22	CD8 Naive	Adcy7
Sike1	9.40829e-26	0.32728	0.255	0.176	1.23559e-21	CD8 Naive	Sike1
St6galnac2	1.24876e-25	0.316512	0.175	0.109	1.64e-21	CD8 Naive	St6galnac2
Il27ra	1.42495e-25	0.292008	0.402	0.301	1.87138e-21	CD8 Naive	Il27ra
Shmt2	1.72374e-25	0.332432	0.169	0.105	2.26378e-21	CD8 Naive	Shmt2
Bola2	2.5859e-25	0.318777	0.421	0.323	3.39606e-21	CD8 Naive	Bola2
Pa2g4	5.54771e-25	0.260269	0.472	0.366	7.28581e-21	CD8 Naive	Pa2g4
Gtf2i	6.86104e-25	0.324307	0.336	0.246	9.01061e-21	CD8 Naive	Gtf2i
Pik3ip11	2.25163e-24	0.295261	0.269	0.185	2.95707e-20	CD8 Naive	Pik3ip1
Irgc1	3.25053e-24	0.294227	0.12	0.068	4.26892e-20	CD8 Naive	Irgc1
Grap2	5.49896e-24	0.28595	0.205	0.133	7.22178e-20	CD8 Naive	Grap2
Ttc3	4.71006e-23	0.316746	0.175	0.112	6.18573e-19	CD8 Naive	Ttc3
Mical1	8.73505e-23	0.317683	0.176	0.114	1.14717e-18	CD8 Naive	Mical1
Ctsc	9.56085e-23	0.319102	0.256	0.181	1.25563e-18	CD8 Naive	Ctsc
Mrps36	1.79477e-22	0.274867	0.3	0.218	2.35707e-18	CD8 Naive	Mrps36
Slamf6	2.75171e-22	0.259406	0.268	0.19	3.61381e-18	CD8 Naive	Slamf6
Slc43a2	2.75567e-22	0.297199	0.121	0.071	3.61902e-18	CD8 Naive	Slc43a2
Elmsan1	3.10629e-22	0.271191	0.132	0.079	4.07949e-18	CD8 Naive	Elmsan1
4930453N24Rik	4.14623e-22	0.313648	0.243	0.17	5.44524e-18	CD8 Naive	4930453N24Rik
Itk	1.19504e-21	0.250433	0.505	0.401	1.56944e-17	CD8 Naive	Itk
Esyt1	2.95608e-21	0.264783	0.4	0.312	3.88221e-17	CD8 Naive	Esyt1
Plcxd2	3.25476e-21	0.307096	0.117	0.069	4.27448e-17	CD8 Naive	Plcxd2
Rmnd5b	3.36029e-21	0.274854	0.227	0.156	4.41307e-17	CD8 Naive	Rmnd5b
Gramd4	4.40909e-21	0.289125	0.105	0.06	5.79045e-17	CD8 Naive	Gramd4
Ppp3cc	2.86006e-19	0.285789	0.169	0.113	3.75611e-15	CD8 Naive	Ppp3cc
Gm12216	9.34172e-19	0.253929	0.126	0.078	1.22685e-14	CD8 Naive	Gm12216
Hdac7	1.48538e-18	0.276731	0.208	0.146	1.95075e-14	CD8 Naive	Hdac7
Fam13b	3.43166e-18	0.255446	0.158	0.104	4.50679e-14	CD8 Naive	Fam13b
Fgfr1op2	3.65354e-18	0.279339	0.368	0.289	4.7982e-14	CD8 Naive	Fgfr1op2
Lgals3bp	7.60759e-18	0.254057	0.225	0.161	9.99105e-14	CD8 Naive	Lgals3bp
Atf7ip	1.1928e-17	0.261616	0.338	0.262	1.56651e-13	CD8 Naive	Atf7ip
Gramd3	1.82651e-17	0.251933	0.171	0.115	2.39876e-13	CD8 Naive	Gramd3
Slc37a1	2.52165e-17	0.257731	0.184	0.126	3.31168e-13	CD8 Naive	Slc37a1
Pigp	5.01115e-17	0.272141	0.238	0.174	6.58114e-13	CD8 Naive	Pigp
Traf1	8.00172e-16	0.253126	0.168	0.117	1.05087e-11	CD8 Naive	Traf1
Izumo1r	0	2.86826	0.657	0.108	0	CD4 Treg and Tfh	Izumo1r
Tnfrsf4	0	2.38406	0.427	0.034	0	CD4 Treg and Tfh	Tnfrsf4
Foxp3	0	2.34011	0.35	0.007	0	CD4 Treg and Tfh	Foxp3
Itgb1	0	2.06981	0.453	0.115	0	CD4 Treg and Tfh	Itgb1
Ikzf2	0	2.03389	0.377	0.043	0	CD4 Treg and Tfh	Ikzf2
Il2ra	0	1.7666	0.213	0.01	0	CD4 Treg and Tfh	Il2ra
Ctla4	0	1.58404	0.228	0.004	0	CD4 Treg and Tfh	Ctla4
Capg	0	1.57158	0.286	0.025	0	CD4 Treg and Tfh	Capg
Nrp1	0	1.54991	0.216	0.004	0	CD4 Treg and Tfh	Nrp1
Tbc1d4	0	1.42111	0.245	0.019	0	CD4 Treg and Tfh	Tbc1d4
Cd200	0	1.23739	0.195	0.02	0	CD4 Treg and Tfh	Cd200
Maf	0	1.151	0.172	0.011	0	CD4 Treg and Tfh	Maf
Tiam1	0	0.932435	0.133	0.005	0	CD4 Treg and Tfh	Tiam1
Rgs1	2.1179e-306	1.62248	0.166	0.013	2.78144e-302	CD4 Treg and Tfh	Rgs1
Pdcd1	4.31348e-303	1.37438	0.207	0.023	5.66489e-299	CD4 Treg and Tfh	Pdcd1
S100a6	4.30794e-295	2.44432	0.275	0.048	5.65762e-291	CD4 Treg and Tfh	S100a6
Ifi27l2a	1.26684e-275	1.28018	0.901	0.656	1.66374e-271	CD4 Treg and Tfh	Ifi27l2a
S100a4	3.08355e-253	1.37518	0.138	0.01	4.04963e-249	CD4 Treg and Tfh	S100a4
Rln3	3.97246e-245	1.30885	0.116	0.006	5.21704e-241	CD4 Treg and Tfh	Rln3
Prr13	2.22911e-233	1.30741	0.548	0.232	2.92749e-229	CD4 Treg and Tfh	Prr13
Tnfsf11	9.03027e-231	0.860861	0.122	0.009	1.18595e-226	CD4 Treg and Tfh	Tnfsf11
H1f0	1.29475e-224	1.12472	0.183	0.026	1.70039e-220	CD4 Treg and Tfh	H1f0
Pou2f2	1.98308e-223	1.20738	0.312	0.08	2.60438e-219	CD4 Treg and Tfh	Pou2f2
Il2rb	2.81601e-219	1.09489	0.502	0.191	3.69827e-215	CD4 Treg and Tfh	Il2rb
Tigit	3.61134e-216	1.12879	0.125	0.011	4.74278e-212	CD4 Treg and Tfh	Tigit
Ikzf4	3.47962e-204	0.945415	0.13	0.013	4.56978e-200	CD4 Treg and Tfh	Ikzf4
Icos	8.75633e-203	1.20389	0.25	0.057	1.14997e-198	CD4 Treg and Tfh	Icos
Cd5	3.43999e-193	1.05113	0.665	0.349	4.51774e-189	CD4 Treg and Tfh	Cd5
Mdfic	5.65452e-178	0.725563	0.105	0.009	7.42609e-174	CD4 Treg and Tfh	Mdfic
Gpr83	3.28702e-174	1.23661	0.175	0.032	4.31684e-170	CD4 Treg and Tfh	Gpr83
Fam129a	1.15587e-172	0.746747	0.12	0.014	1.518e-168	CD4 Treg and Tfh	Fam129a
Endod1	3.67429e-154	0.709934	0.114	0.014	4.82545e-150	CD4 Treg and Tfh	Endod1
Srgn	1.2413e-151	1.12804	0.754	0.559	1.6302e-147	CD4 Treg and Tfh	Srgn
Samhd1	7.81345e-146	1.08501	0.596	0.341	1.02614e-141	CD4 Treg and Tfh	Samhd1
Smap1	3.41452e-139	0.936349	0.573	0.311	4.48428e-135	CD4 Treg and Tfh	Smap1
Trim59	3.94529e-132	0.952264	0.277	0.093	5.18135e-128	CD4 Treg and Tfh	Trim59
Eea1	4.15745e-125	0.662743	0.104	0.015	5.45998e-121	CD4 Treg and Tfh	Eea1
Ptms	1.75408e-121	0.975389	0.332	0.133	2.30363e-117	CD4 Treg and Tfh	Ptms
Tnfrsf9	2.58471e-119	1.06924	0.139	0.029	3.3945e-115	CD4 Treg and Tfh	Tnfrsf9
Sh3bgrl	1.80608e-117	0.78321	0.208	0.061	2.37192e-113	CD4 Treg and Tfh	Sh3bgrl
Smc4	1.13613e-115	0.873107	0.585	0.34	1.49208e-111	CD4 Treg and Tfh	Smc4
Ndfip1	2.00416e-114	0.7032	0.764	0.566	2.63207e-110	CD4 Treg and Tfh	Ndfip1
Slamf61	3.81519e-113	0.957024	0.393	0.181	5.01048e-109	CD4 Treg and Tfh	Slamf6
Smpdl3a	1.38017e-112	0.888521	0.455	0.23	1.81258e-108	CD4 Treg and Tfh	Smpdl3a
S100a10	5.92617e-107	1.01319	0.819	0.699	7.78283e-103	CD4 Treg and Tfh	S100a10
Tnfrsf18	1.5499e-106	0.941497	0.521	0.304	2.03548e-102	CD4 Treg and Tfh	Tnfrsf18
Cd281	6.7316e-106	0.764508	0.566	0.32	8.84061e-102	CD4 Treg and Tfh	Cd28
Zfp36l1	1.19429e-105	0.983105	0.536	0.319	1.56847e-101	CD4 Treg and Tfh	Zfp36l1
Ecm1	4.42357e-102	0.875887	0.153	0.039	5.80948e-98	CD4 Treg and Tfh	Ecm1
Cxcr3	4.27135e-101	0.961364	0.183	0.055	5.60956e-97	CD4 Treg and Tfh	Cxcr3
Cd81	1.41168e-100	0.84894	0.225	0.077	1.85396e-96	CD4 Treg and Tfh	Cd81
Ahnak	1.99839e-99	0.803121	0.296	0.121	2.62449e-95	CD4 Treg and Tfh	Ahnak
Lgals1	4.78205e-94	0.973691	0.522	0.317	6.28027e-90	CD4 Treg and Tfh	Lgals1
Ttc39b	3.86844e-92	0.634169	0.145	0.038	5.08043e-88	CD4 Treg and Tfh	Ttc39b
Ift80	4.18519e-92	0.800029	0.178	0.055	5.49641e-88	CD4 Treg and Tfh	Ift80
Tspan321	2.91228e-90	0.656628	0.633	0.399	3.82469e-86	CD4 Treg and Tfh	Tspan32
Cdc25b	3.33372e-89	0.840024	0.198	0.068	4.37817e-85	CD4 Treg and Tfh	Cdc25b
Cd44	8.1605e-89	0.684067	0.174	0.054	1.07172e-84	CD4 Treg and Tfh	Cd44
Rora	1.48118e-88	0.651638	0.115	0.026	1.94523e-84	CD4 Treg and Tfh	Rora
Rilpl2	2.3102e-85	0.845998	0.249	0.1	3.03398e-81	CD4 Treg and Tfh	Rilpl2
Ctsb	2.51109e-80	0.728031	0.476	0.275	3.29781e-76	CD4 Treg and Tfh	Ctsb
Tmem154	3.04313e-80	0.586401	0.169	0.054	3.99654e-76	CD4 Treg and Tfh	Tmem154
Itm2b	5.26053e-80	0.427581	0.967	0.931	6.90865e-76	CD4 Treg and Tfh	Itm2b
Rac2	2.62288e-79	0.321487	0.995	0.985	3.44463e-75	CD4 Treg and Tfh	Rac2
Ucp2	2.95228e-79	0.501966	0.9	0.846	3.87723e-75	CD4 Treg and Tfh	Ucp2
Hif1a	1.35632e-77	0.805858	0.255	0.109	1.78126e-73	CD4 Treg and Tfh	Hif1a
Itm2c	3.65849e-75	0.695467	0.478	0.282	4.8047e-71	CD4 Treg and Tfh	Itm2c
Pkp3	2.12432e-74	0.781383	0.36	0.189	2.78987e-70	CD4 Treg and Tfh	Pkp3
Prkca	4.14765e-74	0.83771	0.329	0.167	5.4471e-70	CD4 Treg and Tfh	Prkca
Id3	4.7544e-73	0.785233	0.345	0.178	6.24396e-69	CD4 Treg and Tfh	Id3
Acot7	6.83911e-73	0.654383	0.168	0.059	8.9818e-69	CD4 Treg and Tfh	Acot7
Samsn1	7.36616e-73	0.621793	0.163	0.055	9.67397e-69	CD4 Treg and Tfh	Samsn1
Gimap3	5.46804e-72	0.632597	0.601	0.403	7.18117e-68	CD4 Treg and Tfh	Gimap3
Cd6	5.61832e-68	0.661078	0.503	0.316	7.37854e-64	CD4 Treg and Tfh	Cd6
Mxd4	9.9017e-68	0.760435	0.397	0.228	1.30039e-63	CD4 Treg and Tfh	Mxd4
Anxa2	1.37302e-67	0.56749	0.209	0.083	1.80319e-63	CD4 Treg and Tfh	Anxa2
Ephx1	1.78871e-65	0.748965	0.33	0.175	2.34912e-61	CD4 Treg and Tfh	Ephx1
Psen2	1.38054e-64	0.657519	0.238	0.106	1.81306e-60	CD4 Treg and Tfh	Psen2
Lpxn	3.05889e-64	0.593781	0.205	0.085	4.01724e-60	CD4 Treg and Tfh	Lpxn
AW112010	3.43367e-64	0.527311	0.655	0.463	4.50944e-60	CD4 Treg and Tfh	AW112010
Phactr2	2.83803e-59	0.476526	0.102	0.029	3.72719e-55	CD4 Treg and Tfh	Phactr2
H2-D1	1.53704e-58	0.30293	0.996	0.991	2.01859e-54	CD4 Treg and Tfh	H2-D1
Traf11	7.2002e-58	0.621102	0.24	0.113	9.45602e-54	CD4 Treg and Tfh	Traf1
Camk2d	8.02409e-57	0.587467	0.31	0.162	1.0538e-52	CD4 Treg and Tfh	Camk2d
Calhm2	2.00699e-56	0.520948	0.125	0.042	2.63577e-52	CD4 Treg and Tfh	Calhm2
Arl6ip1	2.57249e-56	0.472349	0.778	0.633	3.37845e-52	CD4 Treg and Tfh	Arl6ip1
Ptpn7	2.54936e-55	0.566622	0.363	0.206	3.34807e-51	CD4 Treg and Tfh	Ptpn7
Smco4	1.28408e-54	0.657252	0.247	0.119	1.68638e-50	CD4 Treg and Tfh	Smco4
Tank	3.57597e-53	0.548679	0.2	0.088	4.69632e-49	CD4 Treg and Tfh	Tank
Pim1	1.02755e-52	0.793243	0.317	0.182	1.34948e-48	CD4 Treg and Tfh	Pim1
Prdx2	1.4952e-52	0.513207	0.392	0.228	1.96365e-48	CD4 Treg and Tfh	Prdx2
Mif4gd	6.84291e-52	0.57657	0.277	0.143	8.9868e-48	CD4 Treg and Tfh	Mif4gd
Chchd10	4.13311e-51	0.726235	0.254	0.132	5.42801e-47	CD4 Treg and Tfh	Chchd10
Ncf4	4.9312e-51	0.536632	0.276	0.143	6.47615e-47	CD4 Treg and Tfh	Ncf4
Tox	5.8846e-51	0.6207	0.207	0.096	7.72824e-47	CD4 Treg and Tfh	Tox
Ccdc50	7.97151e-51	0.477932	0.103	0.033	1.0469e-46	CD4 Treg and Tfh	Ccdc50
Nek7	2.54393e-50	0.580385	0.243	0.121	3.34094e-46	CD4 Treg and Tfh	Nek7
Mthfsl	4.39485e-50	0.554489	0.242	0.12	5.77176e-46	CD4 Treg and Tfh	Mthfsl
Mrps6	4.04225e-49	0.557933	0.281	0.149	5.30869e-45	CD4 Treg and Tfh	Mrps6
Sntb1	4.38393e-49	0.530397	0.171	0.072	5.75741e-45	CD4 Treg and Tfh	Sntb1
Nrip1	1.70217e-47	0.61546	0.235	0.119	2.23546e-43	CD4 Treg and Tfh	Nrip1
Gapdh	2.25812e-47	0.370964	0.911	0.878	2.9656e-43	CD4 Treg and Tfh	Gapdh
Batf	6.17133e-47	0.621519	0.23	0.114	8.10481e-43	CD4 Treg and Tfh	Batf
Gata3	1.737e-46	0.58669	0.225	0.112	2.28121e-42	CD4 Treg and Tfh	Gata3
Casp3	5.21003e-45	0.419929	0.106	0.037	6.84234e-41	CD4 Treg and Tfh	Casp3
Slamf1	5.94895e-45	0.489352	0.134	0.053	7.81276e-41	CD4 Treg and Tfh	Slamf1
Eva1b	5.96547e-45	0.454163	0.214	0.103	7.83445e-41	CD4 Treg and Tfh	Eva1b
Inpp4b1	7.83539e-45	0.542197	0.49	0.33	1.02902e-40	CD4 Treg and Tfh	Inpp4b
Tnfrsf13b	1.43762e-44	0.480172	0.175	0.078	1.88803e-40	CD4 Treg and Tfh	Tnfrsf13b
Rgs10	1.63616e-44	0.578512	0.693	0.581	2.14877e-40	CD4 Treg and Tfh	Rgs10
Glrx	4.35125e-44	0.646144	0.268	0.148	5.71449e-40	CD4 Treg and Tfh	Glrx
Plekhb2	4.2938e-43	0.448223	0.153	0.065	5.63904e-39	CD4 Treg and Tfh	Plekhb2
Coro2a	7.90266e-43	0.584429	0.118	0.046	1.03786e-38	CD4 Treg and Tfh	Coro2a
Arhgef3	4.3932e-42	0.479771	0.262	0.14	5.76959e-38	CD4 Treg and Tfh	Arhgef3
Lrp10	4.54171e-42	0.482222	0.494	0.338	5.96463e-38	CD4 Treg and Tfh	Lrp10
Gpr183	6.84445e-42	0.53225	0.129	0.052	8.98882e-38	CD4 Treg and Tfh	Gpr183
Rabgap1l	7.0265e-42	0.531533	0.277	0.155	9.22791e-38	CD4 Treg and Tfh	Rabgap1l
Sypl	1.22857e-41	0.466563	0.192	0.092	1.61348e-37	CD4 Treg and Tfh	Sypl
Ptger4	1.2454e-41	0.470272	0.124	0.049	1.63558e-37	CD4 Treg and Tfh	Ptger4
Atpif1	1.83244e-41	0.511886	0.321	0.189	2.40654e-37	CD4 Treg and Tfh	Atpif1
Ergic1	2.46734e-41	0.493235	0.165	0.075	3.24036e-37	CD4 Treg and Tfh	Ergic1
Atp2b1	6.75603e-41	0.545175	0.24	0.13	8.87269e-37	CD4 Treg and Tfh	Atp2b1
Crlf2	2.54097e-40	0.492943	0.19	0.092	3.33705e-36	CD4 Treg and Tfh	Crlf2
Bmyc	3.27829e-40	0.73688	0.24	0.133	4.30538e-36	CD4 Treg and Tfh	Bmyc
Pianp	3.46742e-40	0.446743	0.123	0.049	4.55376e-36	CD4 Treg and Tfh	Pianp
Matk	5.20936e-40	0.510072	0.131	0.054	6.84145e-36	CD4 Treg and Tfh	Matk
Gng2	8.29355e-40	0.463576	0.177	0.084	1.08919e-35	CD4 Treg and Tfh	Gng2
Gimap7	5.69725e-39	0.587637	0.252	0.141	7.4822e-35	CD4 Treg and Tfh	Gimap7
Triobp	2.09811e-37	0.461268	0.168	0.08	2.75545e-33	CD4 Treg and Tfh	Triobp
Lsp1	9.93842e-37	0.429596	0.783	0.71	1.30521e-32	CD4 Treg and Tfh	Lsp1
Trp53i11	1.1295e-36	0.388172	0.125	0.052	1.48337e-32	CD4 Treg and Tfh	Trp53i11
Capn2	1.25022e-36	0.430728	0.189	0.094	1.64191e-32	CD4 Treg and Tfh	Capn2
Fbxo6	1.8027e-36	0.365604	0.122	0.05	2.36748e-32	CD4 Treg and Tfh	Fbxo6
Cldnd1	3.05564e-36	0.523928	0.181	0.091	4.01298e-32	CD4 Treg and Tfh	Cldnd1
Igf2r	6.09613e-36	0.618843	0.213	0.118	8.00604e-32	CD4 Treg and Tfh	Igf2r
Xist	7.40469e-36	0.415731	0.576	0.428	9.72459e-32	CD4 Treg and Tfh	Xist
Sla	9.44405e-36	0.510638	0.284	0.169	1.24029e-31	CD4 Treg and Tfh	Sla
Il18r1	9.61611e-36	0.508036	0.127	0.055	1.26288e-31	CD4 Treg and Tfh	Il18r1
Ankrd12	1.98107e-35	0.473693	0.316	0.192	2.60173e-31	CD4 Treg and Tfh	Ankrd12
Isg20	2.25601e-35	0.361401	0.136	0.06	2.96282e-31	CD4 Treg and Tfh	Isg20
Sytl1	2.64983e-35	0.50618	0.212	0.115	3.48002e-31	CD4 Treg and Tfh	Sytl1
Cish	2.77228e-35	0.681001	0.129	0.057	3.64084e-31	CD4 Treg and Tfh	Cish
Comt	2.7819e-34	0.393734	0.143	0.065	3.65347e-30	CD4 Treg and Tfh	Comt
Ccs	3.44396e-34	0.478303	0.259	0.15	4.52295e-30	CD4 Treg and Tfh	Ccs
Mapre2	3.65318e-34	0.448538	0.138	0.063	4.79772e-30	CD4 Treg and Tfh	Mapre2
Lbh	5.05167e-34	0.454433	0.411	0.277	6.63435e-30	CD4 Treg and Tfh	Lbh
Sdhaf1	5.78795e-34	0.50261	0.203	0.109	7.60132e-30	CD4 Treg and Tfh	Sdhaf1
B3gnt2	6.14077e-34	0.468459	0.291	0.176	8.06467e-30	CD4 Treg and Tfh	B3gnt2
Tspan31	7.92386e-34	0.367307	0.152	0.071	1.04064e-29	CD4 Treg and Tfh	Tspan31
Mpp1	9.02325e-34	0.425998	0.206	0.109	1.18502e-29	CD4 Treg and Tfh	Mpp1
Hnrnpll	1.16362e-33	0.389552	0.13	0.057	1.52818e-29	CD4 Treg and Tfh	Hnrnpll
Cd41	1.47455e-33	0.358055	0.469	0.311	1.93653e-29	CD4 Treg and Tfh	Cd4
Asap1	1.5303e-33	0.468186	0.256	0.148	2.00975e-29	CD4 Treg and Tfh	Asap1
2810474O19Rik	1.62412e-33	0.546977	0.313	0.196	2.13296e-29	CD4 Treg and Tfh	2810474O19Rik
Lcp2	2.85858e-33	0.427706	0.481	0.342	3.75418e-29	CD4 Treg and Tfh	Lcp2
Zc3h12d	1.76302e-32	0.37592	0.109	0.045	2.31537e-28	CD4 Treg and Tfh	Zc3h12d
Trp53inp1	2.24373e-32	0.437389	0.169	0.085	2.94669e-28	CD4 Treg and Tfh	Trp53inp1
Lta	7.5504e-32	0.551533	0.126	0.057	9.91594e-28	CD4 Treg and Tfh	Lta
St8sia4	1.36081e-31	0.444734	0.13	0.06	1.78715e-27	CD4 Treg and Tfh	St8sia4
Dtx3	6.16834e-31	0.36862	0.123	0.055	8.10088e-27	CD4 Treg and Tfh	Dtx3
Syngr2	6.64924e-31	0.450946	0.24	0.14	8.73245e-27	CD4 Treg and Tfh	Syngr2
Serinc3	7.44251e-31	0.501445	0.244	0.145	9.77425e-27	CD4 Treg and Tfh	Serinc3
Snx20	7.49535e-31	0.413465	0.27	0.161	9.84365e-27	CD4 Treg and Tfh	Snx20
Clic1	7.5147e-31	0.28907	0.84	0.772	9.86905e-27	CD4 Treg and Tfh	Clic1
Nxpe31	8.93108e-31	0.422499	0.246	0.142	1.17292e-26	CD4 Treg and Tfh	Nxpe3
Podnl1	1.79759e-30	0.379905	0.106	0.045	2.36078e-26	CD4 Treg and Tfh	Podnl1
Ncoa7	1.90618e-30	0.409815	0.12	0.054	2.50338e-26	CD4 Treg and Tfh	Ncoa7
Cd82	2.42991e-30	0.516306	0.368	0.253	3.1912e-26	CD4 Treg and Tfh	Cd82
Inpp5f	4.85768e-30	0.342483	0.102	0.042	6.37959e-26	CD4 Treg and Tfh	Inpp5f
Coro1b	1.46727e-29	0.380084	0.496	0.368	1.92697e-25	CD4 Treg and Tfh	Coro1b
Plgrkt	1.47433e-29	0.402299	0.263	0.159	1.93624e-25	CD4 Treg and Tfh	Plgrkt
Lpcat1	2.73131e-29	0.385702	0.13	0.061	3.58702e-25	CD4 Treg and Tfh	Lpcat1
Stx6	7.37525e-29	0.38932	0.216	0.123	9.68592e-25	CD4 Treg and Tfh	Stx6
Pla2g16	1.65064e-28	0.39053	0.389	0.265	2.16779e-24	CD4 Treg and Tfh	Pla2g16
BC0216141	1.70642e-28	0.429676	0.291	0.182	2.24104e-24	CD4 Treg and Tfh	BC021614
Sat1	1.98034e-28	0.402896	0.463	0.335	2.60079e-24	CD4 Treg and Tfh	Sat1
Snx2	8.56363e-28	0.410698	0.242	0.145	1.12466e-23	CD4 Treg and Tfh	Snx2
Phf11d	2.69374e-27	0.355296	0.182	0.099	3.53768e-23	CD4 Treg and Tfh	Phf11d
Adam191	3.41231e-27	0.430277	0.138	0.069	4.48139e-23	CD4 Treg and Tfh	Adam19
Ccng2	8.90225e-27	0.387277	0.162	0.086	1.16913e-22	CD4 Treg and Tfh	Ccng2
Malat1	1.29123e-26	0.289861	0.988	0.98	1.69577e-22	CD4 Treg and Tfh	Malat1
Ppm1m	1.41052e-26	0.385781	0.183	0.102	1.85244e-22	CD4 Treg and Tfh	Ppm1m
Rab8b	1.43954e-26	0.381533	0.135	0.068	1.89054e-22	CD4 Treg and Tfh	Rab8b
Ubl3	2.28303e-26	0.455344	0.251	0.157	2.9983e-22	CD4 Treg and Tfh	Ubl3
Rarg1	2.67913e-26	0.418061	0.137	0.07	3.5185e-22	CD4 Treg and Tfh	Rarg
Vamp8	4.7026e-26	0.361514	0.489	0.364	6.17593e-22	CD4 Treg and Tfh	Vamp8
2310001H17Rik	5.68308e-26	0.363474	0.159	0.084	7.46359e-22	CD4 Treg and Tfh	2310001H17Rik
Ikzf3	1.10526e-25	0.477957	0.283	0.188	1.45154e-21	CD4 Treg and Tfh	Ikzf3
Tmbim4	1.38424e-25	0.356009	0.176	0.098	1.81793e-21	CD4 Treg and Tfh	Tmbim4
S100a11	1.55215e-25	0.531177	0.199	0.117	2.03843e-21	CD4 Treg and Tfh	S100a11
Cd37	2.05184e-25	0.306426	0.712	0.598	2.69468e-21	CD4 Treg and Tfh	Cd37
Cmtm7	3.40781e-25	0.389252	0.264	0.167	4.47548e-21	CD4 Treg and Tfh	Cmtm7
Fam107b	5.97554e-25	0.420605	0.5	0.389	7.84768e-21	CD4 Treg and Tfh	Fam107b
Ypel3	3.48745e-24	0.293344	0.705	0.596	4.58006e-20	CD4 Treg and Tfh	Ypel3
Tmem173	4.50165e-24	0.383833	0.358	0.247	5.91202e-20	CD4 Treg and Tfh	Tmem173
Tnfrsf251	4.77851e-24	0.39009	0.18	0.103	6.27561e-20	CD4 Treg and Tfh	Tnfrsf25
Rhog	5.53485e-24	0.31867	0.642	0.538	7.26892e-20	CD4 Treg and Tfh	Rhog
Rbl2	7.08623e-24	0.401259	0.249	0.158	9.30634e-20	CD4 Treg and Tfh	Rbl2
Map1lc3b	1.13183e-23	0.347062	0.507	0.387	1.48644e-19	CD4 Treg and Tfh	Map1lc3b
Ccng1	1.69777e-23	0.396839	0.353	0.248	2.22969e-19	CD4 Treg and Tfh	Ccng1
P2rx7	1.99292e-23	0.356701	0.12	0.06	2.6173e-19	CD4 Treg and Tfh	P2rx7
Gnpda1	2.02903e-23	0.293403	0.142	0.075	2.66472e-19	CD4 Treg and Tfh	Gnpda1
S100a13	4.02031e-23	0.374395	0.479	0.369	5.27987e-19	CD4 Treg and Tfh	S100a13
Arid5b	5.45725e-23	0.352705	0.127	0.066	7.16701e-19	CD4 Treg and Tfh	Arid5b
Rap1a	5.54301e-23	0.340442	0.539	0.425	7.27964e-19	CD4 Treg and Tfh	Rap1a
Nfkbia	6.16024e-23	0.423724	0.509	0.394	8.09024e-19	CD4 Treg and Tfh	Nfkbia
Sdf4	7.26382e-23	0.374732	0.57	0.46	9.53957e-19	CD4 Treg and Tfh	Sdf4
Sigirr	8.49857e-23	0.325839	0.165	0.093	1.11612e-18	CD4 Treg and Tfh	Sigirr
Glud1	9.41323e-23	0.42247	0.351	0.249	1.23624e-18	CD4 Treg and Tfh	Glud1
Slc29a1	1.11819e-22	0.407725	0.112	0.056	1.46852e-18	CD4 Treg and Tfh	Slc29a1
Pbxip1	1.16551e-22	0.352437	0.198	0.118	1.53066e-18	CD4 Treg and Tfh	Pbxip1
Klf6	2.40299e-22	0.391484	0.191	0.113	3.15585e-18	CD4 Treg and Tfh	Klf6
Ezh2	2.89321e-22	0.32155	0.119	0.061	3.79965e-18	CD4 Treg and Tfh	Ezh2
Fam134b1	4.21083e-22	0.382057	0.368	0.261	5.53008e-18	CD4 Treg and Tfh	Fam134b
Junb	4.54068e-22	0.451366	0.411	0.306	5.96328e-18	CD4 Treg and Tfh	Junb
Elk3	6.85543e-22	0.333424	0.137	0.074	9.00324e-18	CD4 Treg and Tfh	Elk3
Rel	9.56223e-22	0.348497	0.138	0.075	1.25581e-17	CD4 Treg and Tfh	Rel
Tmem64	1.18446e-21	0.383068	0.115	0.059	1.55556e-17	CD4 Treg and Tfh	Tmem64
Xbp1	1.87504e-21	0.516249	0.192	0.119	2.46249e-17	CD4 Treg and Tfh	Xbp1
Cst3	2.1267e-21	0.336856	0.486	0.374	2.79299e-17	CD4 Treg and Tfh	Cst3
Gimap1	2.17778e-21	0.293042	0.708	0.609	2.86008e-17	CD4 Treg and Tfh	Gimap1
Leprot	2.74968e-21	0.306914	0.14	0.076	3.61115e-17	CD4 Treg and Tfh	Leprot
Fyb	4.39194e-21	0.293689	0.641	0.547	5.76793e-17	CD4 Treg and Tfh	Fyb
Itgal	6.30652e-21	0.359516	0.31	0.215	8.28235e-17	CD4 Treg and Tfh	Itgal
Cd2	1.36075e-20	0.316169	0.758	0.684	1.78707e-16	CD4 Treg and Tfh	Cd2
Kcna3	2.37172e-20	0.336522	0.131	0.072	3.11477e-16	CD4 Treg and Tfh	Kcna3
Ppp1r12a	3.19192e-20	0.31451	0.265	0.176	4.19195e-16	CD4 Treg and Tfh	Ppp1r12a
Fas	4.90106e-20	0.312686	0.138	0.076	6.43657e-16	CD4 Treg and Tfh	Fas
Reep5	1.80157e-19	0.318417	0.542	0.433	2.366e-15	CD4 Treg and Tfh	Reep5
Gm2a	2.20474e-19	0.30774	0.345	0.244	2.89549e-15	CD4 Treg and Tfh	Gm2a
Cyth41	2.30736e-19	0.346195	0.36	0.262	3.03025e-15	CD4 Treg and Tfh	Cyth4
Pqlc3	2.65358e-19	0.281871	0.135	0.075	3.48494e-15	CD4 Treg and Tfh	Pqlc3
Dapp1	5.27986e-19	0.302004	0.115	0.061	6.93403e-15	CD4 Treg and Tfh	Dapp1
Rnh1	6.40707e-19	0.287163	0.224	0.143	8.41441e-15	CD4 Treg and Tfh	Rnh1
Ptpn1	7.21914e-19	0.33961	0.425	0.323	9.4809e-15	CD4 Treg and Tfh	Ptpn1
Cdc42se2	7.95987e-19	0.335856	0.434	0.326	1.04537e-14	CD4 Treg and Tfh	Cdc42se2
Tnip1	8.06998e-19	0.290944	0.31	0.214	1.05983e-14	CD4 Treg and Tfh	Tnip1
H2-T23	1.10432e-18	0.332073	0.58	0.477	1.4503e-14	CD4 Treg and Tfh	H2-T23
Jak3	1.20544e-18	0.330222	0.174	0.106	1.5831e-14	CD4 Treg and Tfh	Jak3
BC004004	1.26123e-18	0.329325	0.192	0.12	1.65638e-14	CD4 Treg and Tfh	BC004004
Fkbp1a	1.33974e-18	0.275735	0.618	0.514	1.75948e-14	CD4 Treg and Tfh	Fkbp1a
Igsf231	1.78712e-18	0.332795	0.194	0.121	2.34702e-14	CD4 Treg and Tfh	Igsf23
Pnp	2.01215e-18	0.265653	0.141	0.08	2.64256e-14	CD4 Treg and Tfh	Pnp
Cyth3	2.26665e-18	0.314661	0.109	0.058	2.97679e-14	CD4 Treg and Tfh	Cyth3
Ctss	2.4605e-18	0.345848	0.427	0.324	3.23138e-14	CD4 Treg and Tfh	Ctss
Bcl3	2.49171e-18	0.360279	0.152	0.09	3.27237e-14	CD4 Treg and Tfh	Bcl3
Rfk	2.85418e-18	0.351609	0.192	0.121	3.7484e-14	CD4 Treg and Tfh	Rfk
Pdia3	3.08985e-18	0.291772	0.614	0.521	4.0579e-14	CD4 Treg and Tfh	Pdia3
Man2b1	3.35746e-18	0.289913	0.251	0.166	4.40935e-14	CD4 Treg and Tfh	Man2b1
Slfn5	4.08881e-18	0.27624	0.117	0.063	5.36983e-14	CD4 Treg and Tfh	Slfn5
Lrmp	4.59192e-18	0.307401	0.212	0.137	6.03057e-14	CD4 Treg and Tfh	Lrmp
3830406C13Rik	4.79187e-18	0.289935	0.146	0.085	6.29317e-14	CD4 Treg and Tfh	3830406C13Rik
Mapkapk3	6.25498e-18	0.281748	0.106	0.056	8.21467e-14	CD4 Treg and Tfh	Mapkapk3
Ifnar2	6.62679e-18	0.288461	0.302	0.21	8.70297e-14	CD4 Treg and Tfh	Ifnar2
Cdkn1b	7.86506e-18	0.34515	0.287	0.201	1.03292e-13	CD4 Treg and Tfh	Cdkn1b
Dck	8.5054e-18	0.281642	0.139	0.08	1.11701e-13	CD4 Treg and Tfh	Dck
Rab37	1.26178e-17	0.325233	0.206	0.133	1.6571e-13	CD4 Treg and Tfh	Rab37
St6gal11	1.81549e-17	0.289299	0.22	0.143	2.38428e-13	CD4 Treg and Tfh	St6gal1
Dok2	3.2011e-17	0.278693	0.212	0.138	4.20401e-13	CD4 Treg and Tfh	Dok2
Stk24	3.43806e-17	0.304991	0.424	0.325	4.5152e-13	CD4 Treg and Tfh	Stk24
Nfkbie	3.60314e-17	0.266994	0.117	0.065	4.732e-13	CD4 Treg and Tfh	Nfkbie
Mrpl52	5.00018e-17	0.309858	0.524	0.433	6.56674e-13	CD4 Treg and Tfh	Mrpl52
Pold4	7.1581e-17	0.338557	0.257	0.176	9.40074e-13	CD4 Treg and Tfh	Pold4
Tspan3	7.84444e-17	0.282645	0.109	0.06	1.03021e-12	CD4 Treg and Tfh	Tspan3
Acads	1.05149e-16	0.270912	0.144	0.085	1.38092e-12	CD4 Treg and Tfh	Acads
Nfatc1	1.15558e-16	0.387299	0.219	0.147	1.51762e-12	CD4 Treg and Tfh	Nfatc1
Scpep1	1.84903e-16	0.274487	0.127	0.073	2.42833e-12	CD4 Treg and Tfh	Scpep1
Dynlrb1	1.92299e-16	0.266722	0.378	0.277	2.52546e-12	CD4 Treg and Tfh	Dynlrb1
Gdi2	1.92549e-16	0.29809	0.595	0.515	2.52874e-12	CD4 Treg and Tfh	Gdi2
Hivep2	2.02521e-16	0.290272	0.129	0.075	2.65971e-12	CD4 Treg and Tfh	Hivep2
Rnpepl1	2.19519e-16	0.251498	0.278	0.192	2.88294e-12	CD4 Treg and Tfh	Rnpepl1
Cd96	2.42994e-16	0.310981	0.31	0.223	3.19124e-12	CD4 Treg and Tfh	Cd96
Dtnb	2.59646e-16	0.288853	0.13	0.076	3.40993e-12	CD4 Treg and Tfh	Dtnb
Gramd1b	2.69702e-16	0.28337	0.104	0.057	3.54199e-12	CD4 Treg and Tfh	Gramd1b
Fam53b	4.02199e-16	0.342672	0.237	0.163	5.28208e-12	CD4 Treg and Tfh	Fam53b
Cers4	6.55484e-16	0.279177	0.165	0.102	8.60847e-12	CD4 Treg and Tfh	Cers4
Vmp1	1.0224e-15	0.300152	0.181	0.116	1.34271e-11	CD4 Treg and Tfh	Vmp1
Tnfaip8	1.08893e-15	0.341685	0.284	0.205	1.43009e-11	CD4 Treg and Tfh	Tnfaip8
Birc3	1.17818e-15	0.268074	0.131	0.077	1.5473e-11	CD4 Treg and Tfh	Birc3
Maz	1.22888e-15	0.289578	0.212	0.142	1.61389e-11	CD4 Treg and Tfh	Maz
Alad	1.31164e-15	0.261831	0.107	0.06	1.72257e-11	CD4 Treg and Tfh	Alad
Jund	1.6742e-15	0.295153	0.421	0.325	2.19872e-11	CD4 Treg and Tfh	Jund
Vps13c	2.40536e-15	0.264973	0.109	0.062	3.15896e-11	CD4 Treg and Tfh	Vps13c
Tgfbr1	4.93598e-15	0.300544	0.102	0.057	6.48242e-11	CD4 Treg and Tfh	Tgfbr1
Ifngr1	5.84969e-15	0.421908	0.346	0.265	7.6824e-11	CD4 Treg and Tfh	Ifngr1
Kcnn4	6.40431e-15	0.288906	0.411	0.316	8.41078e-11	CD4 Treg and Tfh	Kcnn4
Pglyrp1	7.23777e-15	0.273003	0.118	0.069	9.50536e-11	CD4 Treg and Tfh	Pglyrp1
Aim2	1.58126e-14	0.252022	0.106	0.06	2.07667e-10	CD4 Treg and Tfh	Aim2
Sh2d2a	1.79129e-14	0.329334	0.34	0.258	2.3525e-10	CD4 Treg and Tfh	Sh2d2a
Dgkz	2.25051e-14	0.275941	0.234	0.161	2.9556e-10	CD4 Treg and Tfh	Dgkz
Capns1	3.33374e-14	0.262437	0.395	0.304	4.3782e-10	CD4 Treg and Tfh	Capns1
Cd9	3.95253e-14	0.307483	0.209	0.142	5.19086e-10	CD4 Treg and Tfh	Cd9
Phyh	4.49679e-14	0.256495	0.156	0.099	5.90563e-10	CD4 Treg and Tfh	Phyh
Itga4	4.8009e-14	0.408033	0.297	0.226	6.30502e-10	CD4 Treg and Tfh	Itga4
Lamtor4	5.11117e-14	0.259041	0.314	0.23	6.71251e-10	CD4 Treg and Tfh	Lamtor4
Rsu1	5.11395e-14	0.254605	0.211	0.141	6.71615e-10	CD4 Treg and Tfh	Rsu1
Stat5b	7.83859e-14	0.289323	0.202	0.137	1.02944e-09	CD4 Treg and Tfh	Stat5b
Ubash3a	8.20399e-14	0.289794	0.15	0.095	1.07743e-09	CD4 Treg and Tfh	Ubash3a
Glmp	1.03513e-13	0.266574	0.323	0.239	1.35944e-09	CD4 Treg and Tfh	Glmp
Ptpn22	1.21566e-13	0.295001	0.218	0.151	1.59652e-09	CD4 Treg and Tfh	Ptpn22
Mllt31	1.25311e-13	0.272379	0.239	0.168	1.64571e-09	CD4 Treg and Tfh	Mllt3
Serpinb6a	1.55907e-13	0.256502	0.112	0.066	2.04753e-09	CD4 Treg and Tfh	Serpinb6a
Myo1f	1.74488e-13	0.260356	0.104	0.06	2.29156e-09	CD4 Treg and Tfh	Myo1f
Adprh	1.85219e-13	0.253199	0.215	0.148	2.43249e-09	CD4 Treg and Tfh	Adprh
Cast	1.94213e-13	0.264419	0.209	0.143	2.5506e-09	CD4 Treg and Tfh	Cast
Stat3	2.67749e-13	0.281715	0.307	0.226	3.51634e-09	CD4 Treg and Tfh	Stat3
Ppp2r5c	3.24586e-13	0.256043	0.156	0.1	4.26279e-09	CD4 Treg and Tfh	Ppp2r5c
Pcm1	3.74551e-13	0.28096	0.179	0.12	4.91898e-09	CD4 Treg and Tfh	Pcm1
Cnpy2	5.66885e-13	0.255895	0.211	0.145	7.44491e-09	CD4 Treg and Tfh	Cnpy2
Asxl2	5.97369e-13	0.280988	0.186	0.126	7.84525e-09	CD4 Treg and Tfh	Asxl2
Ptpn11	6.53443e-13	0.293638	0.165	0.109	8.58166e-09	CD4 Treg and Tfh	Ptpn11
Ebp	9.05082e-13	0.271547	0.258	0.185	1.18864e-08	CD4 Treg and Tfh	Ebp
Nfkb1	9.59671e-13	0.275477	0.181	0.122	1.26034e-08	CD4 Treg and Tfh	Nfkb1
Fam3c	1.37137e-12	0.331186	0.177	0.121	1.80102e-08	CD4 Treg and Tfh	Fam3c
Lpar6	2.3959e-12	0.251696	0.13	0.081	3.14653e-08	CD4 Treg and Tfh	Lpar6
Celf2	2.47809e-12	0.257689	0.404	0.32	3.25447e-08	CD4 Treg and Tfh	Celf2
Rhoh	2.61821e-12	0.260463	0.498	0.411	3.4385e-08	CD4 Treg and Tfh	Rhoh
Ccni	5.02222e-12	0.254545	0.261	0.191	6.59568e-08	CD4 Treg and Tfh	Ccni
Amfr	5.19636e-12	0.258213	0.171	0.116	6.82438e-08	CD4 Treg and Tfh	Amfr
Plp2	5.29521e-12	0.277902	0.207	0.146	6.9542e-08	CD4 Treg and Tfh	Plp2
Zap70	6.28613e-12	0.274956	0.484	0.403	8.25558e-08	CD4 Treg and Tfh	Zap70
Foxp4	6.47822e-12	0.274426	0.122	0.077	8.50785e-08	CD4 Treg and Tfh	Foxp4
Adss	6.60878e-12	0.269604	0.224	0.162	8.6793e-08	CD4 Treg and Tfh	Adss
Dock2	7.04844e-12	0.252372	0.381	0.301	9.25672e-08	CD4 Treg and Tfh	Dock2
H2afz	1.43582e-11	0.307541	0.744	0.686	1.88566e-07	CD4 Treg and Tfh	H2afz
Trim14	1.99307e-11	0.264611	0.155	0.104	2.61751e-07	CD4 Treg and Tfh	Trim14
Ppm1b	4.92147e-11	0.250013	0.186	0.13	6.46336e-07	CD4 Treg and Tfh	Ppm1b
Serp1	5.93768e-11	0.275663	0.328	0.256	7.79796e-07	CD4 Treg and Tfh	Serp1
Tspan13	8.79694e-11	0.261405	0.331	0.26	1.1553e-06	CD4 Treg and Tfh	Tspan13
Ncoa3	1.19934e-10	0.271977	0.192	0.137	1.57509e-06	CD4 Treg and Tfh	Ncoa3
Camk41	1.96788e-10	0.251488	0.269	0.203	2.58442e-06	CD4 Treg and Tfh	Camk4
Tnfsf8	7.80479e-10	0.300106	0.139	0.094	1.025e-05	CD4 Treg and Tfh	Tnfsf8
Sesn1	1.1409e-09	0.266857	0.216	0.161	1.49834e-05	CD4 Treg and Tfh	Sesn1
Wdr82	4.55692e-08	0.257076	0.228	0.177	0.00059846	CD4 Treg and Tfh	Wdr82
Egr1	6.34382e-08	0.29483	0.101	0.067	0.000833134	CD4 Treg and Tfh	Egr1
Gbp7	8.53904e-07	0.278822	0.215	0.172	0.0112143	CD4 Treg and Tfh	Gbp7
Socs1	0.00739398	0.341548	0.225	0.205	1	CD4 Treg and Tfh	Socs1
Cxcr61	0	3.19949	0.64	0.094	0	Tgd and NKT	Cxcr6
Trgv2	0	2.54245	0.487	0.004	0	Tgd and NKT	Trgv2
Trdc	0	2.51327	0.387	0.017	0	Tgd and NKT	Trdc
Tcrg-C4	0	1.9059	0.375	0.004	0	Tgd and NKT	Tcrg-C4
Tcrg-V4	0	1.77935	0.26	0.002	0	Tgd and NKT	Tcrg-V4
Zbtb16	0	1.57655	0.243	0.004	0	Tgd and NKT	Zbtb16
Tcrg-C2	0	1.49621	0.25	0.002	0	Tgd and NKT	Tcrg-C2
Cd160	3.42689e-292	1.96462	0.334	0.031	4.50054e-288	Tgd and NKT	Cd160
Ccl5	6.76096e-279	1.88301	0.469	0.063	8.87917e-275	Tgd and NKT	Ccl5
Ckb	9.65684e-250	0.876729	0.11	0.002	1.26823e-245	Tgd and NKT	Ckb
Asb2	1.27831e-191	0.806513	0.105	0.003	1.67881e-187	Tgd and NKT	Asb2
Podnl11	1.2676e-184	1.44125	0.311	0.043	1.66473e-180	Tgd and NKT	Podnl1
Id2	6.60041e-182	2.35729	0.667	0.223	8.66832e-178	Tgd and NKT	Id2
Il2rb1	1.77577e-179	1.98762	0.672	0.212	2.33212e-175	Tgd and NKT	Il2rb
Chn2	4.86981e-168	1.09512	0.211	0.021	6.39552e-164	Tgd and NKT	Chn2
Slamf7	9.78899e-164	1.18247	0.216	0.023	1.28559e-159	Tgd and NKT	Slamf7
AW1120101	3.75671e-156	1.61767	0.886	0.472	4.93368e-152	Tgd and NKT	AW112010
Ccr2	1.11954e-151	1.20604	0.238	0.03	1.47029e-147	Tgd and NKT	Ccr2
Tnfsf14	6.95444e-139	0.847144	0.16	0.014	9.13327e-135	Tgd and NKT	Tnfsf14
Xcl1	2.12934e-134	1.35114	0.211	0.027	2.79646e-130	Tgd and NKT	Xcl1
Cxcr31	1.47403e-120	1.39897	0.309	0.062	1.93585e-116	Tgd and NKT	Cxcr3
St6galnac3	1.06613e-117	0.875324	0.165	0.018	1.40015e-113	Tgd and NKT	St6galnac3
Tbx21	1.81604e-110	1.02693	0.236	0.039	2.38501e-106	Tgd and NKT	Tbx21
Tmem176a	6.2992e-109	1.10739	0.109	0.008	8.27274e-105	Tgd and NKT	Tmem176a
Nkg71	2.3416e-102	1.23506	0.716	0.307	3.07522e-98	Tgd and NKT	Nkg7
Rora1	3.06204e-97	0.9504	0.197	0.031	4.02137e-93	Tgd and NKT	Rora
Tmem176b	1.45473e-96	0.99993	0.115	0.011	1.9105e-92	Tgd and NKT	Tmem176b
Prrt1	2.00336e-90	0.824035	0.148	0.019	2.63102e-86	Tgd and NKT	Prrt1
S100a111	6.65133e-83	1.20635	0.382	0.118	8.73519e-79	Tgd and NKT	S100a11
Fasl	1.45307e-80	1.04169	0.171	0.028	1.90832e-76	Tgd and NKT	Fasl
Cd71	3.50332e-79	2.50062	0.643	0.358	4.6009e-75	Tgd and NKT	Cd7
Prr131	2.11644e-77	1.10992	0.587	0.259	2.77952e-73	Tgd and NKT	Prr13
Srgn1	2.52555e-69	0.871106	0.864	0.573	3.31681e-65	Tgd and NKT	Srgn
Cd2261	5.53381e-68	1.03137	0.319	0.097	7.26755e-64	Tgd and NKT	Cd226
Ctsw1	6.36544e-68	1.09261	0.672	0.35	8.35973e-64	Tgd and NKT	Ctsw
Lrrk1	1.29676e-63	0.730313	0.112	0.016	1.70303e-59	Tgd and NKT	Lrrk1
Trdv2-2	3.89631e-63	2.2835	0.16	0.032	5.11703e-59	Tgd and NKT	Trdv2-2
Il12rb1	1.51809e-62	0.536345	0.1	0.013	1.99371e-58	Tgd and NKT	Il12rb1
Lgals3	2.11382e-62	2.04895	0.149	0.028	2.77607e-58	Tgd and NKT	Lgals3
Cxxc51	2.25173e-62	1.00671	0.216	0.054	2.9572e-58	Tgd and NKT	Cxxc5
Gimap71	5.02806e-60	1.43161	0.382	0.147	6.60335e-56	Tgd and NKT	Gimap7
S100a61	1.21723e-59	1.19816	0.253	0.069	1.59859e-55	Tgd and NKT	S100a6
Coro2a1	7.28407e-58	0.817166	0.202	0.049	9.56616e-54	Tgd and NKT	Coro2a
Fam129a1	1.19992e-55	0.601465	0.129	0.023	1.57586e-51	Tgd and NKT	Fam129a
Efhd2	1.8882e-54	0.963723	0.329	0.117	2.47977e-50	Tgd and NKT	Efhd2
Zyx1	1.58301e-53	1.05106	0.586	0.312	2.07896e-49	Tgd and NKT	Zyx
Il18r11	2.03403e-53	0.916038	0.216	0.058	2.6713e-49	Tgd and NKT	Il18r1
Ikzf21	4.01604e-52	0.798741	0.255	0.076	5.27426e-48	Tgd and NKT	Ikzf2
Ifitm10	6.45081e-51	0.915205	0.26	0.082	8.47185e-47	Tgd and NKT	Ifitm10
Gimap31	1.19369e-49	1.01915	0.676	0.418	1.56767e-45	Tgd and NKT	Gimap3
Plac81	8.51565e-49	1.02315	0.244	0.077	1.11836e-44	Tgd and NKT	Plac8
Hopx	5.78789e-47	0.646061	0.104	0.018	7.60124e-43	Tgd and NKT	Hopx
St6galnac21	3.51584e-46	0.949296	0.312	0.117	4.61735e-42	Tgd and NKT	St6galnac2
Cd821	2.04271e-45	0.907904	0.508	0.258	2.68269e-41	Tgd and NKT	Cd82
Pglyrp11	1.00781e-44	0.832559	0.222	0.069	1.32356e-40	Tgd and NKT	Pglyrp1
Rcbtb2	2.94785e-43	1.06597	0.248	0.085	3.87142e-39	Tgd and NKT	Rcbtb2
Lysmd2	1.60355e-41	0.723332	0.187	0.053	2.10595e-37	Tgd and NKT	Lysmd2
Pdcd11	2.83958e-41	0.853905	0.158	0.041	3.72922e-37	Tgd and NKT	Pdcd1
Lpar61	5.68286e-41	0.851283	0.239	0.082	7.4633e-37	Tgd and NKT	Lpar6
Il18rap	6.07826e-41	0.627543	0.121	0.026	7.98258e-37	Tgd and NKT	Il18rap
Cst71	1.35411e-40	0.887269	0.34	0.143	1.77835e-36	Tgd and NKT	Cst7
Lmo4	1.68091e-40	1.40327	0.222	0.074	2.20754e-36	Tgd and NKT	Lmo4
Icos1	1.85209e-40	0.866161	0.226	0.075	2.43235e-36	Tgd and NKT	Icos
Lax1	3.77775e-40	0.798577	0.307	0.121	4.96132e-36	Tgd and NKT	Lax1
Ikzf31	5.03568e-39	0.910339	0.404	0.192	6.61336e-35	Tgd and NKT	Ikzf3
Sptssa	5.23613e-39	1.23016	0.496	0.286	6.87661e-35	Tgd and NKT	Sptssa
Slc9a9	2.69723e-36	0.751586	0.277	0.107	3.54228e-32	Tgd and NKT	Slc9a9
Myo1f1	1.39319e-35	0.692405	0.19	0.061	1.82968e-31	Tgd and NKT	Myo1f
Gimap51	2.20804e-34	0.854282	0.44	0.232	2.89982e-30	Tgd and NKT	Gimap5
Ccr91	1.31366e-32	0.876229	0.246	0.096	1.72522e-28	Tgd and NKT	Ccr9
Gnas	5.25964e-32	0.567276	0.856	0.682	6.90748e-28	Tgd and NKT	Gnas
Adora2a	1.98666e-31	0.692606	0.17	0.055	2.60908e-27	Tgd and NKT	Adora2a
Itm2b1	2.15749e-31	0.402821	0.975	0.934	2.83343e-27	Tgd and NKT	Itm2b
Cmtm71	3.30533e-31	0.736346	0.358	0.172	4.34089e-27	Tgd and NKT	Cmtm7
Dok21	5.39596e-31	0.744329	0.312	0.141	7.08652e-27	Tgd and NKT	Dok2
St3gal6	6.61756e-31	0.756005	0.2	0.073	8.69084e-27	Tgd and NKT	St3gal6
F2r	5.49046e-30	0.587221	0.132	0.038	7.21062e-26	Tgd and NKT	F2r
Acot71	1.77851e-28	0.629511	0.187	0.068	2.33572e-24	Tgd and NKT	Acot7
P2rx71	2.74885e-28	0.568926	0.182	0.063	3.61006e-24	Tgd and NKT	P2rx7
Serpinb6b	5.78328e-28	0.570683	0.146	0.046	7.59518e-24	Tgd and NKT	Serpinb6b
Smap11	1.63343e-27	0.590619	0.557	0.335	2.14518e-23	Tgd and NKT	Smap1
Maf1	1.67069e-25	0.456843	0.104	0.028	2.19412e-21	Tgd and NKT	Maf
Ap3s1	4.96546e-25	0.606613	0.294	0.138	6.52114e-21	Tgd and NKT	Ap3s1
Smpdl3a1	5.03919e-25	0.626396	0.438	0.25	6.61797e-21	Tgd and NKT	Smpdl3a
Snai3	1.05638e-24	0.495068	0.109	0.031	1.38734e-20	Tgd and NKT	Snai3
Cdc42ep3	4.93376e-24	0.629694	0.212	0.088	6.4795e-20	Tgd and NKT	Cdc42ep3
Il2ra1	1.63048e-23	0.267714	0.109	0.031	2.14131e-19	Tgd and NKT	Il2ra
AU020206	1.98189e-23	0.498588	0.104	0.03	2.60282e-19	Tgd and NKT	AU020206
Fuca2	6.30697e-23	0.469304	0.121	0.038	8.28294e-19	Tgd and NKT	Fuca2
Il7r1	9.79271e-23	0.807732	0.584	0.409	1.28608e-18	Tgd and NKT	Il7r
Hcst	1.30526e-21	0.634275	0.696	0.547	1.7142e-17	Tgd and NKT	Hcst
Alad1	1.44797e-21	0.552827	0.161	0.062	1.90161e-17	Tgd and NKT	Alad
Ctla2a	1.3281e-20	0.675012	0.146	0.054	1.7442e-16	Tgd and NKT	Ctla2a
Aim21	1.69423e-20	0.532949	0.16	0.063	2.22503e-16	Tgd and NKT	Aim2
Mfsd10	1.7094e-20	0.706303	0.148	0.057	2.24496e-16	Tgd and NKT	Mfsd10
Gm14029	3.75449e-20	0.56871	0.115	0.039	4.93077e-16	Tgd and NKT	Gm14029
Lyst	4.67187e-20	0.577328	0.144	0.055	6.13556e-16	Tgd and NKT	Lyst
Itgb2	6.24257e-20	0.620166	0.66	0.498	8.19836e-16	Tgd and NKT	Itgb2
Gm19585	1.13783e-19	0.52044	0.154	0.061	1.49431e-15	Tgd and NKT	Gm19585
Crot	8.47757e-19	0.519479	0.19	0.083	1.11336e-14	Tgd and NKT	Crot
Slc2a3	8.71337e-19	0.457878	0.107	0.036	1.14433e-14	Tgd and NKT	Slc2a3
Klrk1	9.74095e-19	0.506294	0.105	0.034	1.27928e-14	Tgd and NKT	Klrk1
Itgal1	1.13112e-18	0.6265	0.377	0.221	1.4855e-14	Tgd and NKT	Itgal
Ahnak1	1.66015e-18	0.462541	0.27	0.137	2.18028e-14	Tgd and NKT	Ahnak
Serinc31	1.68629e-18	0.585181	0.29	0.152	2.21461e-14	Tgd and NKT	Serinc3
Atp2b11	2.0272e-18	0.605083	0.268	0.139	2.66232e-14	Tgd and NKT	Atp2b1
Tpst21	2.94722e-18	0.538745	0.511	0.335	3.87058e-14	Tgd and NKT	Tpst2
Rbl21	3.63719e-18	0.522315	0.307	0.164	4.77673e-14	Tgd and NKT	Rbl2
Tmbim41	5.01488e-18	0.479202	0.219	0.103	6.58604e-14	Tgd and NKT	Tmbim4
Rnf166	7.62941e-18	0.522417	0.375	0.216	1.00197e-13	Tgd and NKT	Rnf166
Abi3	1.08939e-17	0.56672	0.239	0.119	1.4307e-13	Tgd and NKT	Abi3
Prdx5	2.57076e-17	0.479625	0.557	0.375	3.37617e-13	Tgd and NKT	Prdx5
Plekho2	3.73985e-17	0.428059	0.121	0.045	4.91155e-13	Tgd and NKT	Plekho2
Cish1	4.53087e-17	0.440152	0.153	0.063	5.95039e-13	Tgd and NKT	Cish
Ctsd	1.00992e-16	0.545425	0.611	0.451	1.32633e-12	Tgd and NKT	Ctsd
Pde7a1	1.40161e-16	0.520209	0.194	0.092	1.84073e-12	Tgd and NKT	Pde7a
Gabarapl2	2.87271e-16	0.455668	0.667	0.514	3.77273e-12	Tgd and NKT	Gabarapl2
Dtx11	3.37708e-16	0.571439	0.518	0.357	4.43512e-12	Tgd and NKT	Dtx1
Ostf11	3.7823e-16	0.459055	0.604	0.418	4.96729e-12	Tgd and NKT	Ostf1
Prex1	3.97436e-16	0.54672	0.372	0.227	5.21953e-12	Tgd and NKT	Prex1
Cyba	5.42641e-16	0.405894	0.856	0.772	7.12651e-12	Tgd and NKT	Cyba
Cyth42	6.84492e-16	0.479773	0.428	0.268	8.98943e-12	Tgd and NKT	Cyth4
Adam192	7.05439e-16	0.529954	0.165	0.074	9.26454e-12	Tgd and NKT	Adam19
Sntb2	7.96635e-16	0.459446	0.112	0.042	1.04622e-11	Tgd and NKT	Sntb2
Rab19	1.63096e-15	0.475919	0.156	0.07	2.14194e-11	Tgd and NKT	Rab19
Ppt2	2.19945e-15	0.458193	0.146	0.063	2.88854e-11	Tgd and NKT	Ppt2
Icam1	2.93504e-15	0.580636	0.161	0.073	3.85458e-11	Tgd and NKT	Icam1
Eya2	3.52465e-15	0.387283	0.109	0.041	4.62892e-11	Tgd and NKT	Eya2
Arpc1b	4.49815e-15	0.299714	0.946	0.864	5.90742e-11	Tgd and NKT	Arpc1b
Gpr681	5.18532e-15	0.401285	0.124	0.05	6.80988e-11	Tgd and NKT	Gpr68
Ifnar21	5.48667e-15	0.561974	0.351	0.216	7.20564e-11	Tgd and NKT	Ifnar2
Prkd3	6.6822e-15	0.457474	0.136	0.058	8.77574e-11	Tgd and NKT	Prkd3
Tmem256	8.00715e-15	0.467371	0.282	0.158	1.05158e-10	Tgd and NKT	Tmem256
Itgb11	1.39401e-14	0.324436	0.275	0.152	1.83076e-10	Tgd and NKT	Itgb1
Sub1	3.17255e-14	0.387346	0.789	0.653	4.16652e-10	Tgd and NKT	Sub1
Etv6	3.24238e-14	0.352499	0.109	0.042	4.25822e-10	Tgd and NKT	Etv6
Inpp5d	6.06857e-14	0.482495	0.236	0.128	7.96985e-10	Tgd and NKT	Inpp5d
Cd441	8.13872e-14	0.399455	0.146	0.066	1.06886e-09	Tgd and NKT	Cd44
Capzb	8.31441e-14	0.341819	0.82	0.691	1.09193e-09	Tgd and NKT	Capzb
Rab371	8.84898e-14	0.4845	0.25	0.138	1.16214e-09	Tgd and NKT	Rab37
Tm6sf1	9.68452e-14	0.402463	0.105	0.041	1.27187e-09	Tgd and NKT	Tm6sf1
Capns11	1.46392e-13	0.436333	0.46	0.309	1.92256e-09	Tgd and NKT	Capns1
Ifngr11	2.21407e-13	0.677015	0.402	0.27	2.90774e-09	Tgd and NKT	Ifngr1
Ppp1r12a1	2.70157e-13	0.448211	0.306	0.182	3.54798e-09	Tgd and NKT	Ppp1r12a
Cox8a1	4.65424e-13	0.326484	0.829	0.691	6.11242e-09	Tgd and NKT	Cox8a
Ak3	4.89934e-13	0.430283	0.158	0.076	6.43431e-09	Tgd and NKT	Ak3
Ptprcap	5.3082e-13	0.263915	0.915	0.843	6.97126e-09	Tgd and NKT	Ptprcap
Foxo3	5.45545e-13	0.372152	0.124	0.053	7.16464e-09	Tgd and NKT	Foxo3
Ada	5.78271e-13	0.430897	0.117	0.05	7.59443e-09	Tgd and NKT	Ada
Sdf2l1	9.22896e-13	0.511272	0.185	0.096	1.21204e-08	Tgd and NKT	Sdf2l1
Ly6e1	1.16756e-12	0.394481	0.725	0.571	1.53336e-08	Tgd and NKT	Ly6e
Sla1	1.35098e-12	0.421337	0.297	0.178	1.77424e-08	Tgd and NKT	Sla
Abhd16a	1.48029e-12	0.45781	0.209	0.112	1.94407e-08	Tgd and NKT	Abhd16a
Mmd1	1.57296e-12	0.445041	0.204	0.109	2.06577e-08	Tgd and NKT	Mmd
Pla2g161	1.88995e-12	0.480957	0.413	0.275	2.48207e-08	Tgd and NKT	Pla2g16
Ly9	2.17032e-12	0.495053	0.355	0.228	2.85028e-08	Tgd and NKT	Ly9
Cst31	2.8782e-12	0.410913	0.535	0.382	3.77994e-08	Tgd and NKT	Cst3
Pdia6	2.98397e-12	0.467911	0.312	0.192	3.91884e-08	Tgd and NKT	Pdia6
Gpr65	3.60121e-12	0.455951	0.171	0.087	4.72947e-08	Tgd and NKT	Gpr65
Ube2g2	3.62448e-12	0.443955	0.204	0.11	4.76003e-08	Tgd and NKT	Ube2g2
Gimap41	3.88492e-12	0.507846	0.608	0.484	5.10206e-08	Tgd and NKT	Gimap4
Sytl11	3.91855e-12	0.37338	0.226	0.123	5.14623e-08	Tgd and NKT	Sytl1
Cd79b1	5.51433e-12	0.372043	0.11	0.048	7.24197e-08	Tgd and NKT	Cd79b
Uhrf1bp1l	6.16938e-12	0.369607	0.144	0.069	8.10224e-08	Tgd and NKT	Uhrf1bp1l
Eomes	6.2179e-12	0.568268	0.119	0.054	8.16597e-08	Tgd and NKT	Eomes
Pdia31	6.89837e-12	0.417608	0.657	0.527	9.05963e-08	Tgd and NKT	Pdia3
Sec11c1	9.67411e-12	0.442556	0.462	0.32	1.2705e-07	Tgd and NKT	Sec11c
Gimap61	1.10993e-11	0.393328	0.674	0.55	1.45767e-07	Tgd and NKT	Gimap6
Lpxn1	1.18519e-11	0.464618	0.182	0.096	1.55651e-07	Tgd and NKT	Lpxn
Tmem1541	1.63161e-11	0.412983	0.138	0.065	2.14279e-07	Tgd and NKT	Tmem154
Ncf41	2.45024e-11	0.421029	0.261	0.155	3.21791e-07	Tgd and NKT	Ncf4
Cd48	2.48002e-11	0.509824	0.572	0.441	3.25701e-07	Tgd and NKT	Cd48
Lsp11	2.55016e-11	0.308841	0.837	0.714	3.34913e-07	Tgd and NKT	Lsp1
Cited2	2.7184e-11	0.485775	0.178	0.094	3.57007e-07	Tgd and NKT	Cited2
Tapbpl1	2.74938e-11	0.437329	0.285	0.176	3.61076e-07	Tgd and NKT	Tapbpl
Ube2f	2.96214e-11	0.402207	0.222	0.127	3.89018e-07	Tgd and NKT	Ube2f
Sipa1	3.40285e-11	0.441276	0.312	0.198	4.46897e-07	Tgd and NKT	Sipa1
Cd3g	4.23067e-11	0.255744	0.976	0.952	5.55614e-07	Tgd and NKT	Cd3g
Dennd4c	4.26105e-11	0.322974	0.1	0.042	5.59604e-07	Tgd and NKT	Dennd4c
Ptpn221	4.3094e-11	0.378264	0.261	0.156	5.65954e-07	Tgd and NKT	Ptpn22
S100a101	4.47483e-11	0.368596	0.795	0.711	5.87679e-07	Tgd and NKT	S100a10
Ppp3ca	5.5531e-11	0.375132	0.149	0.074	7.29289e-07	Tgd and NKT	Ppp3ca
Lgals3bp1	7.44967e-11	0.406209	0.28	0.171	9.78365e-07	Tgd and NKT	Lgals3bp
Cecr5	1.18417e-10	0.371365	0.156	0.079	1.55518e-06	Tgd and NKT	Cecr5
Lrmp1	1.20566e-10	0.400917	0.239	0.142	1.58339e-06	Tgd and NKT	Lrmp
Dnajc3	1.72512e-10	0.413273	0.508	0.378	2.2656e-06	Tgd and NKT	Dnajc3
Stat4	1.96343e-10	0.472488	0.231	0.138	2.57857e-06	Tgd and NKT	Stat4
Runx31	2.99237e-10	0.408117	0.282	0.175	3.92988e-06	Tgd and NKT	Runx3
Abr	3.17329e-10	0.346877	0.121	0.057	4.16748e-06	Tgd and NKT	Abr
Gyg	3.45611e-10	0.384617	0.195	0.109	4.53891e-06	Tgd and NKT	Gyg
Gata31	6.54015e-10	0.373302	0.212	0.122	8.58917e-06	Tgd and NKT	Gata3
Camk2g	7.34883e-10	0.402021	0.188	0.107	9.65122e-06	Tgd and NKT	Camk2g
Lrp101	7.3675e-10	0.358247	0.491	0.352	9.67574e-06	Tgd and NKT	Lrp10
Fam107b1	9.79391e-10	0.366709	0.535	0.397	1.28623e-05	Tgd and NKT	Fam107b
Elk31	1.23442e-09	0.351442	0.149	0.079	1.62116e-05	Tgd and NKT	Elk3
Gnptg	1.68922e-09	0.420183	0.178	0.101	2.21845e-05	Tgd and NKT	Gnptg
Cln3	1.78607e-09	0.32344	0.104	0.048	2.34565e-05	Tgd and NKT	Cln3
Scly	2.65373e-09	0.346155	0.122	0.061	3.48514e-05	Tgd and NKT	Scly
Tmem135	2.82666e-09	0.310348	0.102	0.047	3.71226e-05	Tgd and NKT	Tmem135
B3gat3	2.86198e-09	0.358039	0.109	0.052	3.75864e-05	Tgd and NKT	B3gat3
B4galnt11	2.87047e-09	0.338071	0.598	0.463	3.76979e-05	Tgd and NKT	B4galnt1
Aph1a	3.46959e-09	0.359712	0.19	0.11	4.55662e-05	Tgd and NKT	Aph1a
Tnfrsf252	4.30906e-09	0.385319	0.19	0.109	5.65909e-05	Tgd and NKT	Tnfrsf25
Ubl5	5.74822e-09	0.285887	0.761	0.635	7.54913e-05	Tgd and NKT	Ubl5
Lcp1	7.33889e-09	0.291911	0.784	0.691	9.63817e-05	Tgd and NKT	Lcp1
Fkbp2	8.59159e-09	0.399548	0.188	0.112	0.000112833	Tgd and NKT	Fkbp2
Rnaseh2c	9.43522e-09	0.348935	0.311	0.206	0.000123913	Tgd and NKT	Rnaseh2c
Glrx1	9.58643e-09	0.321348	0.256	0.159	0.000125899	Tgd and NKT	Glrx
Ergic11	1.09679e-08	0.305411	0.153	0.083	0.000144042	Tgd and NKT	Ergic1
Mthfsl1	1.1665e-08	0.358295	0.217	0.132	0.000153197	Tgd and NKT	Mthfsl
Nucb1	1.25881e-08	0.349364	0.19	0.113	0.000165319	Tgd and NKT	Nucb1
Il10rb	1.59657e-08	0.369966	0.168	0.096	0.000209678	Tgd and NKT	Il10rb
Eml3	1.76215e-08	0.347488	0.141	0.077	0.000231423	Tgd and NKT	Eml3
Ctsb1	1.92869e-08	0.355437	0.411	0.295	0.000253294	Tgd and NKT	Ctsb
Ptger41	2.0415e-08	0.411519	0.11	0.056	0.00026811	Tgd and NKT	Ptger4
Rilpl21	2.25322e-08	0.388288	0.192	0.115	0.000295916	Tgd and NKT	Rilpl2
Klrd11	2.29776e-08	0.482252	0.222	0.142	0.000301765	Tgd and NKT	Klrd1
Rab8b1	2.33997e-08	0.338508	0.136	0.073	0.000307309	Tgd and NKT	Rab8b
Bscl2	2.55402e-08	0.341294	0.246	0.158	0.00033542	Tgd and NKT	Bscl2
Bcap31	2.84501e-08	0.372258	0.474	0.362	0.000373636	Tgd and NKT	Bcap31
Tnfrsf1a	2.9054e-08	0.377478	0.236	0.148	0.000381566	Tgd and NKT	Tnfrsf1a
Nudt14	3.02015e-08	0.338972	0.148	0.083	0.000396636	Tgd and NKT	Nudt14
Prkar1a	3.34843e-08	0.317509	0.666	0.545	0.000439749	Tgd and NKT	Prkar1a
Adgre5	3.37438e-08	0.386474	0.453	0.331	0.000443158	Tgd and NKT	Adgre5
BC0040041	3.8292e-08	0.297861	0.207	0.125	0.000502889	Tgd and NKT	BC004004
Selplg1	4.34354e-08	0.270721	0.857	0.767	0.000570437	Tgd and NKT	Selplg
Abca2	4.44457e-08	0.312419	0.104	0.052	0.000583706	Tgd and NKT	Abca2
Surf4	4.46989e-08	0.369192	0.321	0.216	0.00058703	Tgd and NKT	Surf4
Wipf1	5.14031e-08	0.336515	0.357	0.251	0.000675077	Tgd and NKT	Wipf1
Mylip	6.07745e-08	0.357242	0.195	0.119	0.000798152	Tgd and NKT	Mylip
Herpud1	6.13951e-08	0.334401	0.246	0.159	0.000806302	Tgd and NKT	Herpud1
Lpcat4	7.77963e-08	0.373691	0.151	0.086	0.0010217	Tgd and NKT	Lpcat4
Nedd9	7.87638e-08	0.308406	0.195	0.118	0.0010344	Tgd and NKT	Nedd9
Ramp1	8.74001e-08	0.492472	0.594	0.501	0.00114783	Tgd and NKT	Ramp1
Tln1	9.81377e-08	0.291773	0.537	0.419	0.00128884	Tgd and NKT	Tln1
Nfatc11	1.0023e-07	0.381427	0.238	0.152	0.00131633	Tgd and NKT	Nfatc1
Slc25a1	1.14576e-07	0.288283	0.117	0.062	0.00150472	Tgd and NKT	Slc25a1
Itm2c1	1.25119e-07	0.323359	0.414	0.302	0.00164319	Tgd and NKT	Itm2c
Raf1	1.26119e-07	0.330449	0.209	0.131	0.00165632	Tgd and NKT	Raf1
S100a131	1.28668e-07	0.266138	0.506	0.378	0.00168979	Tgd and NKT	S100a13
Atp6v1f	1.30676e-07	0.286922	0.674	0.556	0.00171617	Tgd and NKT	Atp6v1f
Manf	1.37526e-07	0.316129	0.441	0.333	0.00180613	Tgd and NKT	Manf
Orai3	1.58074e-07	0.270179	0.107	0.055	0.00207599	Tgd and NKT	Orai3
Sdf2	1.62524e-07	0.29416	0.272	0.178	0.00213442	Tgd and NKT	Sdf2
Prkch	1.78519e-07	0.319867	0.559	0.449	0.00234449	Tgd and NKT	Prkch
Lamtor41	1.83015e-07	0.297195	0.34	0.237	0.00240353	Tgd and NKT	Lamtor4
2810474O19Rik1	1.84497e-07	0.361529	0.297	0.207	0.002423	Tgd and NKT	2810474O19Rik
Psap	2.26784e-07	0.279939	0.654	0.535	0.00297836	Tgd and NKT	Psap
Tmco1	2.68579e-07	0.304993	0.25	0.164	0.00352724	Tgd and NKT	Tmco1
Hspa5	2.75324e-07	0.458062	0.52	0.415	0.00361583	Tgd and NKT	Hspa5
Apbb1ip	2.87431e-07	0.277769	0.672	0.557	0.00377483	Tgd and NKT	Apbb1ip
Fuca1	3.12397e-07	0.293719	0.173	0.104	0.0041027	Tgd and NKT	Fuca1
Gm122161	3.44914e-07	0.316845	0.148	0.086	0.00452975	Tgd and NKT	Gm12216
Cuedc21	4.54814e-07	0.290155	0.141	0.081	0.00597307	Tgd and NKT	Cuedc2
Relb	5.21319e-07	0.255389	0.146	0.084	0.00684648	Tgd and NKT	Relb
Gatad2a	5.24273e-07	0.308602	0.209	0.134	0.00688528	Tgd and NKT	Gatad2a
Xist1	5.82559e-07	0.282679	0.552	0.442	0.00765075	Tgd and NKT	Xist
Glipr1	6.11374e-07	0.32388	0.217	0.14	0.00802917	Tgd and NKT	Glipr1
Fibp	6.39252e-07	0.289103	0.233	0.152	0.0083953	Tgd and NKT	Fibp
Cmip	7.27529e-07	0.252299	0.143	0.082	0.00955464	Tgd and NKT	Cmip
Rdm1	7.36228e-07	0.271444	0.122	0.068	0.00966888	Tgd and NKT	Rdm1
Vat11	1.03021e-06	0.32102	0.126	0.072	0.0135298	Tgd and NKT	Vat1
Traf12	1.14577e-06	0.436331	0.19	0.126	0.0150474	Tgd and NKT	Traf1
Kcna31	1.18092e-06	0.312093	0.132	0.077	0.015509	Tgd and NKT	Kcna3
Ppp1r11	1.25066e-06	0.347626	0.416	0.318	0.0164249	Tgd and NKT	Ppp1r11
Zap701	1.2734e-06	0.253393	0.523	0.409	0.0167236	Tgd and NKT	Zap70
Gramd1b1	1.41031e-06	0.251293	0.11	0.061	0.0185216	Tgd and NKT	Gramd1b
Dap	1.53698e-06	0.318243	0.277	0.192	0.0201852	Tgd and NKT	Dap
Arpc3	1.63359e-06	0.264961	0.771	0.676	0.0214539	Tgd and NKT	Arpc3
Maz1	1.74222e-06	0.307012	0.224	0.148	0.0228806	Tgd and NKT	Maz
Psmb10	1.78129e-06	0.262599	0.538	0.442	0.0233937	Tgd and NKT	Psmb10
Epsti1	1.84339e-06	0.303591	0.316	0.226	0.0242093	Tgd and NKT	Epsti1
St3gal4	1.90959e-06	0.293411	0.114	0.064	0.0250786	Tgd and NKT	St3gal4
Tmem106b	2.03758e-06	0.284853	0.132	0.078	0.0267596	Tgd and NKT	Tmem106b
Cyb5r3	2.3656e-06	0.309573	0.149	0.091	0.0310674	Tgd and NKT	Cyb5r3
Stk26	2.83235e-06	0.259768	0.175	0.109	0.0371973	Tgd and NKT	Stk26
Trim21	2.91676e-06	0.260328	0.171	0.107	0.0383059	Tgd and NKT	Trim21
Fnbp1	3.06788e-06	0.299301	0.265	0.183	0.0402904	Tgd and NKT	Fnbp1
Cdk5rap3	3.07457e-06	0.299454	0.16	0.1	0.0403783	Tgd and NKT	Cdk5rap3
Tpm4	3.18441e-06	0.290423	0.379	0.285	0.0418209	Tgd and NKT	Tpm4
Tmem641	3.44099e-06	0.251321	0.114	0.064	0.0451906	Tgd and NKT	Tmem64
Creld2	3.51922e-06	0.285175	0.143	0.086	0.0462179	Tgd and NKT	Creld2
Arsb	3.61606e-06	0.257375	0.114	0.065	0.0474897	Tgd and NKT	Arsb
Pitpnc1	3.85269e-06	0.257354	0.362	0.262	0.0505973	Tgd and NKT	Pitpnc1
Ube2e3	3.94332e-06	0.256978	0.1	0.055	0.0517876	Tgd and NKT	Ube2e3
Nudcd3	3.94908e-06	0.256754	0.188	0.121	0.0518633	Tgd and NKT	Nudcd3
Flot11	4.08163e-06	0.29737	0.214	0.142	0.0536041	Tgd and NKT	Flot1
Mta31	4.5748e-06	0.253265	0.171	0.107	0.0600809	Tgd and NKT	Mta3
Spsb3	4.98358e-06	0.263046	0.156	0.097	0.0654493	Tgd and NKT	Spsb3
Ift27	5.047e-06	0.252285	0.161	0.101	0.0662822	Tgd and NKT	Ift27
Rfc2	5.15263e-06	0.273863	0.214	0.143	0.0676694	Tgd and NKT	Rfc2
Stard3nl	5.38251e-06	0.284564	0.182	0.118	0.0706885	Tgd and NKT	Stard3nl
Pim11	5.68749e-06	0.330865	0.277	0.195	0.0746938	Tgd and NKT	Pim1
Itga41	5.92447e-06	0.471232	0.304	0.232	0.077806	Tgd and NKT	Itga4
Xbp11	7.36068e-06	0.282338	0.19	0.125	0.0966678	Tgd and NKT	Xbp1
Calm3	7.59343e-06	0.286422	0.469	0.376	0.0997245	Tgd and NKT	Calm3
Man2b2	7.93941e-06	0.256232	0.102	0.057	0.104268	Tgd and NKT	Man2b2
D16Ertd472e	1.04387e-05	0.318197	0.17	0.112	0.137091	Tgd and NKT	D16Ertd472e
Pigt	1.19769e-05	0.257115	0.272	0.193	0.157293	Tgd and NKT	Pigt
Ssr1	1.26261e-05	0.28314	0.192	0.128	0.165818	Tgd and NKT	Ssr1
Sema4a1	1.33496e-05	0.29648	0.177	0.116	0.17532	Tgd and NKT	Sema4a
Prkx	1.4707e-05	0.268503	0.121	0.072	0.193147	Tgd and NKT	Prkx
Celf21	1.47394e-05	0.252764	0.419	0.327	0.193573	Tgd and NKT	Celf2
Arl1	1.73748e-05	0.267672	0.224	0.157	0.228183	Tgd and NKT	Arl1
1700017B05Rik	1.84832e-05	0.300613	0.129	0.08	0.24274	Tgd and NKT	1700017B05Rik
Mppe1	2.18853e-05	0.273091	0.214	0.147	0.28742	Tgd and NKT	Mppe1
Atp6v0a2	2.27199e-05	0.274179	0.202	0.138	0.29838	Tgd and NKT	Atp6v0a2
Trappc9	3.40472e-05	0.261476	0.148	0.095	0.447142	Tgd and NKT	Trappc9
Dock101	3.53774e-05	0.250295	0.385	0.297	0.464611	Tgd and NKT	Dock10
Rnh11	3.56035e-05	0.261157	0.217	0.151	0.467581	Tgd and NKT	Rnh1
Txndc12	3.59072e-05	0.250978	0.154	0.101	0.471569	Tgd and NKT	Txndc12
Aplp2	4.01765e-05	0.284967	0.131	0.082	0.527638	Tgd and NKT	Aplp2
Ppm1b1	4.18193e-05	0.314571	0.194	0.134	0.549213	Tgd and NKT	Ppm1b
M6pr	4.30198e-05	0.285664	0.394	0.309	0.564978	Tgd and NKT	M6pr
Fli1	4.48719e-05	0.259194	0.351	0.267	0.589302	Tgd and NKT	Fli1
Scamp2	4.68512e-05	0.307925	0.241	0.174	0.615296	Tgd and NKT	Scamp2
Pbxip11	4.79547e-05	0.272295	0.185	0.125	0.629789	Tgd and NKT	Pbxip1
Ergic3	6.49261e-05	0.267873	0.278	0.206	0.852675	Tgd and NKT	Ergic3
Spcs2	6.58092e-05	0.258294	0.547	0.47	0.864272	Tgd and NKT	Spcs2
Gng10	6.62263e-05	0.250658	0.311	0.232	0.86975	Tgd and NKT	Gng10
Traf3ip2	7.35787e-05	0.250917	0.153	0.101	0.966309	Tgd and NKT	Traf3ip2
Ormdl3	9.49876e-05	0.270999	0.154	0.102	1	Tgd and NKT	Ormdl3
Os9	0.000103767	0.263772	0.197	0.137	1	Tgd and NKT	Os9
Jak31	0.000104886	0.269294	0.165	0.112	1	Tgd and NKT	Jak3
Med10	0.000111182	0.256896	0.284	0.212	1	Tgd and NKT	Med10
Pim21	0.000125998	0.456803	0.231	0.171	1	Tgd and NKT	Pim2
Nptn	0.000128711	0.257949	0.171	0.118	1	Tgd and NKT	Nptn
Cmc2	0.000155575	0.254581	0.126	0.081	1	Tgd and NKT	Cmc2
Pnp1	0.000171723	0.264186	0.131	0.086	1	Tgd and NKT	Pnp
Slbp	0.000239704	0.263063	0.238	0.177	1	Tgd and NKT	Slbp
Galnt2	0.000323646	0.25435	0.158	0.11	1	Tgd and NKT	Galnt2
Clint1	0.000555957	0.266379	0.18	0.129	1	Tgd and NKT	Clint1
Armc7	0.00170326	0.340683	0.216	0.167	1	Tgd and NKT	Armc7
Gzma	0	6.81348	0.99	0.012	0	NK cells	Gzma
Tyrobp	0	5.57777	0.994	0.007	0	NK cells	Tyrobp
Ccl51	0	5.21911	0.994	0.049	0	NK cells	Ccl5
Fcer1g	0	5.0404	0.992	0.008	0	NK cells	Fcer1g
Ncr1	0	4.98367	0.98	0.006	0	NK cells	Ncr1
Klrk11	0	3.79789	0.873	0.012	0	NK cells	Klrk1
Klrb1a	0	3.73606	0.865	0.004	0	NK cells	Klrb1a
Anxa21	0	3.59812	0.934	0.073	0	NK cells	Anxa2
Klre1	0	3.53352	0.859	0.007	0	NK cells	Klre1
Ctla2a1	0	3.51523	0.781	0.036	0	NK cells	Ctla2a
Nkg72	0	3.2351	1	0.301	0	NK cells	Nkg7
Prf1	0	3.02848	0.77	0.074	0	NK cells	Prf1
AW1120102	0	3.00497	0.996	0.471	0	NK cells	AW112010
Anxa1	0	2.82682	0.639	0.01	0	NK cells	Anxa1
Ccl4	0	2.80726	0.232	0.004	0	NK cells	Ccl4
Tbx211	0	2.80301	0.684	0.027	0	NK cells	Tbx21
Eomes1	0	2.73093	0.703	0.037	0	NK cells	Eomes
Il2rb2	0	2.71837	0.93	0.207	0	NK cells	Il2rb
Ahnak2	0	2.69035	0.828	0.121	0	NK cells	Ahnak
Serpinb9	0	2.64215	0.621	0.033	0	NK cells	Serpinb9
S1pr5	0	2.59123	0.605	0.006	0	NK cells	S1pr5
Cma1	0	2.55405	0.418	0.001	0	NK cells	Cma1
Irf8	0	2.54125	0.514	0.025	0	NK cells	Irf8
Efhd21	0	2.32677	0.754	0.106	0	NK cells	Efhd2
Klri2	0	2.30375	0.443	0.002	0	NK cells	Klri2
Pglyrp12	0	2.29767	0.627	0.058	0	NK cells	Pglyrp1
Serpinb6b1	0	2.26886	0.541	0.035	0	NK cells	Serpinb6b
Il18rap1	0	2.24604	0.498	0.015	0	NK cells	Il18rap
Arsb1	0	2.20656	0.588	0.051	0	NK cells	Arsb
Klrd12	0	2.15565	0.738	0.127	0	NK cells	Klrd1
Plek	0	2.11972	0.441	0.006	0	NK cells	Plek
Klrg1	0	2.08199	0.355	0.006	0	NK cells	Klrg1
Lat2	0	2.06846	0.469	0.005	0	NK cells	Lat2
Ccr21	0	2.06456	0.49	0.024	0	NK cells	Ccr2
S100a62	0	2.06271	0.574	0.061	0	NK cells	S100a6
Ctla2b	0	2.02817	0.406	0.008	0	NK cells	Ctla2b
Ifitm101	0	2.00186	0.605	0.073	0	NK cells	Ifitm10
Klrb1f	0	1.99458	0.4	0.002	0	NK cells	Klrb1f
Scimp	0	1.95844	0.406	0.002	0	NK cells	Scimp
Gem	0	1.91058	0.387	0.006	0	NK cells	Gem
Gzmb	0	1.88378	0.295	0.007	0	NK cells	Gzmb
Klrc3	0	1.87164	0.348	0.002	0	NK cells	Klrc3
Myo1f2	0	1.81004	0.492	0.053	0	NK cells	Myo1f
Fasl1	0	1.74565	0.398	0.023	0	NK cells	Fasl
Lgals31	0	1.7228	0.391	0.021	0	NK cells	Lgals3
Lrrk11	0	1.69189	0.359	0.009	0	NK cells	Lrrk1
Dapk2	0	1.65797	0.334	0.007	0	NK cells	Dapk2
Tmem37	0	1.62894	0.338	0.009	0	NK cells	Tmem37
Gzmk	0	1.57605	0.232	0.007	0	NK cells	Gzmk
Zeb2	0	1.56253	0.283	0.003	0	NK cells	Zeb2
Car2	0	1.50715	0.322	0.016	0	NK cells	Car2
Arl4d	0	1.49019	0.279	0.006	0	NK cells	Arl4d
Olfm1	0	1.47356	0.256	0.001	0	NK cells	Olfm1
Ccr5	0	1.44856	0.297	0.007	0	NK cells	Ccr5
Syk	0	1.43075	0.262	0.002	0	NK cells	Syk
Ccl3	0	1.40589	0.18	0.001	0	NK cells	Ccl3
Bhlhe40	0	1.36879	0.246	0.011	0	NK cells	Bhlhe40
Gpr25	0	1.25108	0.205	0.001	0	NK cells	Gpr25
Samd3	0	1.19387	0.232	0.007	0	NK cells	Samd3
Osbpl3	0	1.18275	0.244	0.011	0	NK cells	Osbpl3
Fcgr3	0	1.17027	0.199	0.005	0	NK cells	Fcgr3
Adamts14	0	1.1615	0.215	0.005	0	NK cells	Adamts14
Il12rb2	0	1.15347	0.211	0.006	0	NK cells	Il12rb2
Plcg2	0	1.04227	0.18	0.003	0	NK cells	Plcg2
Pik3ap1	0	1.03335	0.18	0.003	0	NK cells	Pik3ap1
Cd244	0	0.99986	0.186	0.006	0	NK cells	Cd244
Tnni1	0	0.99271	0.139	0.001	0	NK cells	Tnni1
Lyn	0	0.849532	0.156	0.003	0	NK cells	Lyn
Gp1bb	0	0.8334	0.127	0	0	NK cells	Gp1bb
Aoah	0	0.811337	0.121	0	0	NK cells	Aoah
Rac3	0	0.767512	0.105	0	0	NK cells	Rac3
Hhex	0	0.730971	0.125	0.001	0	NK cells	Hhex
Sulf2	0	0.702096	0.117	0.001	0	NK cells	Sulf2
Lgals11	6.53054e-307	2.78575	0.951	0.323	8.57655e-303	NK cells	Lgals1
Dhrs3	7.82134e-303	1.19845	0.238	0.011	1.02718e-298	NK cells	Dhrs3
Gstm1	2.04694e-300	1.20482	0.209	0.008	2.68824e-296	NK cells	Gstm1
Prr5	7.94549e-299	0.681102	0.109	0.001	1.04348e-294	NK cells	Prr5
Trdc1	6.47285e-298	1.27465	0.316	0.022	8.5008e-294	NK cells	Trdc
Il18r12	9.05635e-298	1.82591	0.463	0.052	1.18937e-293	NK cells	Il18r1
Xcl11	4.62641e-292	1.73909	0.324	0.024	6.07586e-288	NK cells	Xcl1
Rbpms	1.00931e-288	0.919292	0.143	0.003	1.32553e-284	NK cells	Rbpms
Cbfa2t3	1.73906e-270	0.702847	0.115	0.002	2.28391e-266	NK cells	Cbfa2t3
Rhoc	9.06196e-270	1.06508	0.186	0.007	1.19011e-265	NK cells	Rhoc
Itga2	1.02921e-263	0.787627	0.121	0.002	1.35166e-259	NK cells	Itga2
Itgb12	2.70286e-262	1.82843	0.703	0.139	3.54967e-258	NK cells	Itgb1
Fes	1.35148e-260	0.651475	0.113	0.002	1.7749e-256	NK cells	Fes
S100a1	2.07384e-258	0.774081	0.131	0.003	2.72357e-254	NK cells	S100a1
S100a112	3.79962e-258	1.78496	0.631	0.112	4.99004e-254	NK cells	S100a11
Dcxr	1.26168e-246	1.11091	0.213	0.012	1.65696e-242	NK cells	Dcxr
Slamf71	8.81169e-246	1.32068	0.283	0.022	1.15724e-241	NK cells	Slamf7
Qrfp	2.09674e-242	0.96086	0.162	0.006	2.75365e-238	NK cells	Qrfp
H2afz1	5.96681e-240	1.97973	0.996	0.684	7.83621e-236	NK cells	H2afz
Ctsw2	4.71367e-230	1.86349	0.941	0.344	6.19046e-226	NK cells	Ctsw
Klra5	2.33385e-228	0.688999	0.105	0.002	3.06505e-224	NK cells	Klra5
Tm6sf11	1.85662e-214	1.40215	0.328	0.035	2.4383e-210	NK cells	Tm6sf1
Wdr95	5.75986e-208	1.01213	0.172	0.009	7.56442e-204	NK cells	Wdr95
Zyx2	1.39264e-202	1.80689	0.863	0.305	1.82896e-198	NK cells	Zyx
Napsa	1.51864e-195	0.661994	0.113	0.003	1.99442e-191	NK cells	Napsa
Lypd1	5.35834e-190	0.830285	0.111	0.003	7.0371e-186	NK cells	Lypd1
St3gal61	8.34592e-185	1.48433	0.422	0.067	1.09607e-180	NK cells	St3gal6
Gm195851	3.68448e-182	1.44188	0.377	0.055	4.83883e-178	NK cells	Gm19585
Rhob	9.34169e-179	0.75346	0.133	0.006	1.22684e-174	NK cells	Rhob
Cst72	2.61021e-177	1.65009	0.59	0.136	3.42798e-173	NK cells	Cst7
Chn21	7.70247e-177	1.06324	0.236	0.021	1.01157e-172	NK cells	Chn2
Camk1	1.82632e-173	1.01625	0.193	0.014	2.39851e-169	NK cells	Camk1
Cx3cr1	7.0099e-173	0.94768	0.1	0.003	9.2061e-169	NK cells	Cx3cr1
Efnb1	2.39976e-171	0.721849	0.123	0.005	3.15161e-167	NK cells	Efnb1
Fgl2	1.60206e-169	0.720857	0.131	0.006	2.10398e-165	NK cells	Fgl2
Padi2	1.49443e-168	1.24627	0.307	0.039	1.96264e-164	NK cells	Padi2
Gpc1	1.32473e-167	0.982148	0.172	0.012	1.73977e-163	NK cells	Gpc1
Trdv2-21	2.57582e-165	0.930407	0.268	0.029	3.38282e-161	NK cells	Trdv2-2
S100a102	8.55013e-161	1.48241	0.988	0.705	1.12289e-156	NK cells	S100a10
Chsy1	1.37886e-152	0.914143	0.176	0.014	1.81086e-148	NK cells	Chsy1
Pdgfb	7.62592e-145	0.587759	0.107	0.005	1.00151e-140	NK cells	Pdgfb
Tcf4	1.82112e-140	0.722419	0.111	0.005	2.39168e-136	NK cells	Tcf4
Ifngr12	1.90033e-139	1.54767	0.74	0.261	2.4957e-135	NK cells	Ifngr1
5830432E09Rik	2.57254e-134	1.09515	0.217	0.024	3.37852e-130	NK cells	5830432E09Rik
Ctsd1	6.61373e-131	1.41718	0.885	0.444	8.68582e-127	NK cells	Ctsd
Txndc5	9.59142e-124	1.45351	0.439	0.101	1.25964e-119	NK cells	Txndc5
Prr132	1.12257e-123	1.33557	0.723	0.257	1.47427e-119	NK cells	Prr13
Gm140291	1.36923e-123	1.0582	0.254	0.036	1.79821e-119	NK cells	Gm14029
Ncald	6.29282e-120	0.573431	0.1	0.005	8.26436e-116	NK cells	Ncald
Il10ra	2.23466e-116	1.11252	0.262	0.04	2.93478e-112	NK cells	Il10ra
Unc119	4.94183e-113	1.02512	0.213	0.028	6.4901e-109	NK cells	Unc119
Zcchc18	1.71378e-109	0.734431	0.143	0.013	2.2507e-105	NK cells	Zcchc18
Cobll1	7.26927e-104	0.571367	0.1	0.006	9.54674e-100	NK cells	Cobll1
2024-09-11	2.84275e-103	1.00134	0.227	0.034	3.73339e-99	NK cells	2024-09-11
Dok22	8.90106e-103	1.32161	0.484	0.137	1.16898e-98	NK cells	Dok2
Ikzf32	1.09354e-102	1.32917	0.574	0.188	1.43615e-98	NK cells	Ikzf3
Serinc32	8.09779e-102	1.22236	0.508	0.146	1.06348e-97	NK cells	Serinc3
Id21	9.0124e-99	1.27934	0.633	0.227	1.1836e-94	NK cells	Id2
Gsap	2.54277e-96	0.856324	0.15	0.016	3.33942e-92	NK cells	Gsap
Cd72	9.97199e-96	1.27661	0.754	0.357	1.30962e-91	NK cells	Cd7
Elmo2	1.62377e-95	0.997076	0.262	0.047	2.1325e-91	NK cells	Elmo2
Apobr	1.4386e-94	0.590915	0.105	0.008	1.88931e-90	NK cells	Apobr
Stmn1	7.0157e-94	1.20836	0.4	0.101	9.21372e-90	NK cells	Stmn1
Nfil3	1.42137e-90	0.639817	0.115	0.01	1.86668e-86	NK cells	Nfil3
Stat41	8.8912e-89	1.2379	0.451	0.132	1.16768e-84	NK cells	Stat4
Pogk	1.22119e-86	0.647556	0.129	0.013	1.60379e-82	NK cells	Pogk
Runx2	1.32921e-86	0.693834	0.117	0.011	1.74565e-82	NK cells	Runx2
Tigit1	5.54476e-85	0.796945	0.16	0.02	7.28193e-81	NK cells	Tigit
Slc9a7	1.39113e-84	0.769332	0.139	0.016	1.82697e-80	NK cells	Slc9a7
Arhgap26	1.24077e-82	0.82467	0.158	0.021	1.6295e-78	NK cells	Arhgap26
Tmem243	2.43856e-82	0.954816	0.246	0.047	3.20257e-78	NK cells	Tmem243
Slc25a33	3.79216e-82	0.883072	0.178	0.026	4.98024e-78	NK cells	Slc25a33
Acot72	1.39916e-81	0.995279	0.291	0.065	1.83751e-77	NK cells	Acot7
Ppm1j	4.74576e-80	0.791402	0.166	0.023	6.2326e-76	NK cells	Ppm1j
Rnf130	2.37096e-78	0.743325	0.16	0.022	3.11378e-74	NK cells	Rnf130
As3mt	4.27995e-77	0.800944	0.143	0.018	5.62086e-73	NK cells	As3mt
1700025G04Rik	1.88483e-76	0.778825	0.178	0.028	2.47535e-72	NK cells	1700025G04Rik
Adora2a1	1.31111e-74	0.986629	0.252	0.053	1.72187e-70	NK cells	Adora2a
Xdh	4.71831e-74	0.651251	0.125	0.014	6.19655e-70	NK cells	Xdh
Mgll	9.46364e-74	0.633593	0.102	0.01	1.24286e-69	NK cells	Mgll
Stx11	2.07705e-73	0.72791	0.127	0.015	2.72779e-69	NK cells	Stx11
Cerk	1.67037e-72	0.726037	0.145	0.02	2.1937e-68	NK cells	Cerk
Acadl	2.10576e-71	0.769359	0.197	0.035	2.76549e-67	NK cells	Acadl
Vopp1	2.27746e-71	0.868503	0.236	0.048	2.99099e-67	NK cells	Vopp1
Nedd4	3.36543e-71	0.742809	0.154	0.022	4.41981e-67	NK cells	Nedd4
Ugcg	4.36464e-71	1.03445	0.33	0.088	5.73208e-67	NK cells	Ugcg
Ywhaq	5.54471e-70	1.1052	0.701	0.337	7.28187e-66	NK cells	Ywhaq
Reep51	2.39292e-68	1.00525	0.789	0.436	3.14262e-64	NK cells	Reep5
Sema4a2	2.78954e-68	1.03851	0.373	0.11	3.6635e-64	NK cells	Sema4a
Cd91	2.86582e-68	0.98774	0.439	0.142	3.76369e-64	NK cells	Cd9
Slc25a24	7.57566e-68	0.6285	0.119	0.014	9.94911e-64	NK cells	Slc25a24
Cxcr32	8.10819e-67	0.879193	0.27	0.064	1.06485e-62	NK cells	Cxcr3
Dusp5	3.30986e-66	0.865377	0.199	0.038	4.34684e-62	NK cells	Dusp5
Map7d1	1.59099e-64	0.922641	0.303	0.081	2.08945e-60	NK cells	Map7d1
Hopx1	1.96265e-62	0.689069	0.127	0.018	2.57755e-58	NK cells	Hopx
Itgal2	4.06447e-61	1.01068	0.537	0.218	5.33787e-57	NK cells	Itgal
Gna15	1.51838e-60	0.74805	0.158	0.027	1.99409e-56	NK cells	Gna15
Selplg2	2.36916e-60	0.741042	0.953	0.765	3.11141e-56	NK cells	Selplg
Alad2	3.31883e-60	0.862232	0.248	0.06	4.35862e-56	NK cells	Alad
Ostf12	7.69571e-60	0.877592	0.779	0.414	1.01068e-55	NK cells	Ostf1
Ube2g21	1.17799e-59	0.896202	0.348	0.106	1.54706e-55	NK cells	Ube2g2
Ybx3	1.44424e-59	0.622735	0.143	0.023	1.89672e-55	NK cells	Ybx3
Eef2k	5.49634e-59	0.613358	0.131	0.02	7.21835e-55	NK cells	Eef2k
Cd1601	6.14079e-59	0.7482	0.189	0.038	8.06469e-55	NK cells	Cd160
Cd38	8.1421e-59	0.54818	0.107	0.013	1.0693e-54	NK cells	Cd38
Tnfsf141	1.14556e-58	0.668412	0.119	0.017	1.50447e-54	NK cells	Tnfsf14
Lax11	7.62679e-58	0.959069	0.367	0.12	1.00163e-53	NK cells	Lax1
Cxxc52	2.17057e-56	0.825892	0.227	0.054	2.85061e-52	NK cells	Cxxc5
Tmbim42	2.35839e-56	0.945411	0.328	0.101	3.09728e-52	NK cells	Tmbim4
Itgb21	4.50218e-56	0.955001	0.807	0.494	5.91271e-52	NK cells	Itgb2
Atp1b11	6.50815e-56	0.930482	0.582	0.252	8.54716e-52	NK cells	Atp1b1
Arhgef2	2.52751e-55	0.902854	0.34	0.107	3.31939e-51	NK cells	Arhgef2
Mxd1	2.42798e-51	0.64182	0.152	0.028	3.18866e-47	NK cells	Mxd1
Neurl3	3.84349e-51	0.702429	0.168	0.034	5.04766e-47	NK cells	Neurl3
Sub11	4.67843e-51	0.766941	0.881	0.651	6.14418e-47	NK cells	Sub1
Dennd4a	1.24499e-50	0.6143	0.119	0.019	1.63505e-46	NK cells	Dennd4a
Cdc42ep31	3.9717e-50	0.823009	0.289	0.087	5.21604e-46	NK cells	Cdc42ep3
Sla3	2.76923e-49	0.916413	0.443	0.175	3.63683e-45	NK cells	Sla
Pear1	3.24408e-49	0.567187	0.102	0.015	4.26045e-45	NK cells	Pear1
Nod1	1.89663e-48	0.698136	0.166	0.035	2.49085e-44	NK cells	Nod1
Gnas1	3.12407e-48	0.743674	0.895	0.682	4.10284e-44	NK cells	Gnas
Emid1	9.13151e-48	0.533157	0.123	0.021	1.19924e-43	NK cells	Emid1
Epsti11	9.89336e-48	0.830805	0.512	0.221	1.2993e-43	NK cells	Epsti1
Casp1	1.32779e-47	0.566761	0.109	0.017	1.74379e-43	NK cells	Casp1
Jak1	1.36727e-47	0.836778	0.881	0.67	1.79563e-43	NK cells	Jak1
Neat1	1.90943e-47	0.870907	0.328	0.11	2.50766e-43	NK cells	Neat1
Sdf2l11	3.23868e-47	0.837892	0.295	0.094	4.25335e-43	NK cells	Sdf2l1
Snx18	3.31463e-47	0.723053	0.193	0.046	4.35311e-43	NK cells	Snx18
Pim12	3.81633e-47	0.892928	0.467	0.19	5.01198e-43	NK cells	Pim1
Ube2e31	5.30944e-47	0.730299	0.207	0.052	6.97289e-43	NK cells	Ube2e3
Borcs7	5.79178e-47	0.662895	0.15	0.03	7.60634e-43	NK cells	Borcs7
Nbeal2	8.62596e-47	0.695396	0.189	0.045	1.13285e-42	NK cells	Nbeal2
Apobec3	9.04884e-47	0.778786	0.236	0.065	1.18838e-42	NK cells	Apobec3
Cmtm72	1.20665e-46	1.03325	0.418	0.172	1.5847e-42	NK cells	Cmtm7
Aplp21	4.37105e-46	0.801244	0.264	0.079	5.7405e-42	NK cells	Aplp2
Atp2b12	2.09958e-45	0.897054	0.369	0.136	2.75738e-41	NK cells	Atp2b1
Unc93b1	2.68455e-45	0.53905	0.102	0.016	3.52562e-41	NK cells	Unc93b1
Ppp3ca1	3.03367e-45	0.778037	0.248	0.072	3.98412e-41	NK cells	Ppp3ca
Gimap52	3.47907e-45	0.876479	0.512	0.231	4.56906e-41	NK cells	Gimap5
Atp2b4	1.51992e-44	0.514962	0.107	0.017	1.99611e-40	NK cells	Atp2b4
S100a132	2.98924e-44	0.797132	0.684	0.373	3.92577e-40	NK cells	S100a13
Mylip1	5.5684e-44	0.814374	0.332	0.115	7.31298e-40	NK cells	Mylip
Lpcat41	1.31253e-43	0.783574	0.268	0.083	1.72375e-39	NK cells	Lpcat4
Il10rb1	2.30339e-43	0.744726	0.289	0.093	3.02504e-39	NK cells	Il10rb
Nudt4	3.11711e-43	0.658895	0.18	0.044	4.0937e-39	NK cells	Nudt4
Fyn	3.83579e-43	0.882044	0.473	0.21	5.03755e-39	NK cells	Fyn
Mical11	4.57915e-43	0.845664	0.334	0.121	6.0138e-39	NK cells	Mical1
Arhgap18	1.34392e-42	0.590438	0.137	0.028	1.76496e-38	NK cells	Arhgap18
Tpi1	5.74754e-42	0.829087	0.344	0.128	7.54824e-38	NK cells	Tpi1
Peak1	1.07272e-41	0.746198	0.176	0.044	1.4088e-37	NK cells	Peak1
Vim	6.60169e-41	0.835808	0.871	0.644	8.67e-37	NK cells	Vim
Osbpl5	1.30977e-40	0.609857	0.133	0.027	1.72012e-36	NK cells	Osbpl5
Cuedc1	1.42227e-40	0.510801	0.109	0.019	1.86787e-36	NK cells	Cuedc1
Ptpn4	2.17312e-40	0.675652	0.152	0.034	2.85396e-36	NK cells	Ptpn4
Icam11	3.55548e-40	0.800033	0.236	0.071	4.66941e-36	NK cells	Icam1
Agtrap	6.3962e-40	0.645876	0.139	0.03	8.40013e-36	NK cells	Agtrap
Gyg1	9.0412e-40	0.743001	0.303	0.107	1.18738e-35	NK cells	Gyg
Lrrfip2	1.1079e-39	0.649982	0.176	0.045	1.455e-35	NK cells	Lrrfip2
Tpm41	1.24224e-39	0.838985	0.559	0.28	1.63144e-35	NK cells	Tpm4
Calhm21	1.76402e-39	0.710874	0.182	0.048	2.31669e-35	NK cells	Calhm2
Cd822	8.61002e-39	0.73101	0.537	0.259	1.13075e-34	NK cells	Cd82
Atp8b4	1.458e-38	0.585293	0.156	0.037	1.91479e-34	NK cells	Atp8b4
Smad3	3.67633e-38	0.546781	0.113	0.021	4.82813e-34	NK cells	Smad3
Coro2a2	3.86291e-38	0.664043	0.186	0.05	5.07317e-34	NK cells	Coro2a
Agpat2	9.52348e-37	0.525046	0.121	0.025	1.25072e-32	NK cells	Agpat2
Wdfy1	1.16557e-36	0.575163	0.131	0.029	1.53075e-32	NK cells	Wdfy1
Nfkb11	4.18586e-36	0.794294	0.322	0.124	5.49729e-32	NK cells	Nfkb1
Ptms1	4.36075e-36	0.738437	0.369	0.15	5.72697e-32	NK cells	Ptms
Prex11	4.92556e-36	0.776118	0.48	0.225	6.46874e-32	NK cells	Prex1
Pianp1	1.0564e-35	0.633975	0.191	0.054	1.38737e-31	NK cells	Pianp
Pik3r1	1.54041e-35	0.740227	0.469	0.219	2.02303e-31	NK cells	Pik3r1
Tyk2	1.88849e-35	0.631796	0.162	0.042	2.48015e-31	NK cells	Tyk2
Ehbp1l1	7.68659e-35	0.7115	0.174	0.048	1.00948e-30	NK cells	Ehbp1l1
Nptn1	3.34299e-34	0.734118	0.301	0.115	4.39034e-30	NK cells	Nptn
Txk	3.65888e-34	0.729216	0.637	0.354	4.80521e-30	NK cells	Txk
Spn	6.8001e-34	0.763481	0.594	0.325	8.93058e-30	NK cells	Spn
Arpc1b1	1.38107e-33	0.455616	0.959	0.864	1.81376e-29	NK cells	Arpc1b
Cers6	2.05756e-33	0.582013	0.141	0.035	2.70219e-29	NK cells	Cers6
Cd442	3.94283e-33	0.664959	0.205	0.064	5.17812e-29	NK cells	Cd44
Nagk	4.46733e-33	0.510079	0.117	0.025	5.86694e-29	NK cells	Nagk
Cyba1	5.01157e-33	0.581723	0.914	0.77	6.58169e-29	NK cells	Cyba
Camk2g1	1.39605e-32	0.713689	0.281	0.104	1.83343e-28	NK cells	Camk2g
Arhgap10	4.78403e-32	0.629054	0.143	0.037	6.28286e-28	NK cells	Arhgap10
Mapre21	1.07646e-31	0.612347	0.211	0.068	1.41371e-27	NK cells	Mapre2
Capzb1	1.17524e-31	0.556522	0.865	0.69	1.54344e-27	NK cells	Capzb
Fuca21	1.21095e-31	0.579134	0.145	0.038	1.59035e-27	NK cells	Fuca2
Slbp1	1.55547e-31	0.669645	0.391	0.173	2.0428e-27	NK cells	Slbp
Prkx1	3.4137e-31	0.698626	0.211	0.07	4.48322e-27	NK cells	Prkx
Ehd4	5.60379e-31	0.525784	0.117	0.027	7.35945e-27	NK cells	Ehd4
Cd47	8.87855e-31	0.548448	0.857	0.683	1.16602e-26	NK cells	Cd47
Usp48	1.13237e-30	0.660988	0.287	0.111	1.48714e-26	NK cells	Usp48
Eea11	1.75081e-30	0.466383	0.107	0.023	2.29934e-26	NK cells	Eea1
Orai31	3.83095e-30	0.620753	0.176	0.053	5.03119e-26	NK cells	Orai3
Katnb1	4.73693e-30	0.516489	0.123	0.03	6.22101e-26	NK cells	Katnb1
Ada1	1.76205e-29	0.557286	0.166	0.049	2.3141e-25	NK cells	Ada
Ccdc501	2.35871e-29	0.529921	0.141	0.038	3.09769e-25	NK cells	Ccdc50
Ptpn12	6.64575e-29	0.540639	0.109	0.025	8.72786e-25	NK cells	Ptpn12
Cdc42	6.93672e-29	0.512386	0.912	0.781	9.11e-25	NK cells	Cdc42
Cd481	1.74691e-28	0.656636	0.697	0.438	2.29421e-24	NK cells	Cd48
Card19	1.74866e-28	0.69608	0.34	0.148	2.29652e-24	NK cells	Card19
Gm12184	2.12887e-28	0.612377	0.178	0.057	2.79585e-24	NK cells	Gm12184
Snx5	2.14771e-28	0.676017	0.475	0.246	2.82058e-24	NK cells	Snx5
Cks2	2.78194e-28	0.481	0.117	0.029	3.65352e-24	NK cells	Cks2
Lrmp2	3.87323e-28	0.614444	0.328	0.14	5.08672e-24	NK cells	Lrmp
Adgre51	6.86147e-28	0.689755	0.574	0.328	9.01117e-24	NK cells	Adgre5
Nsmaf	9.30465e-28	0.588936	0.207	0.072	1.22198e-23	NK cells	Nsmaf
Sh2d2a1	1.15136e-27	0.717665	0.486	0.261	1.51208e-23	NK cells	Sh2d2a
Mfsd6	1.21832e-27	0.522107	0.156	0.046	1.60001e-23	NK cells	Mfsd6
Tspo	1.46471e-27	0.517745	0.846	0.67	1.9236e-23	NK cells	Tspo
Cited21	1.66411e-27	0.687082	0.242	0.092	2.18548e-23	NK cells	Cited2
Plekho21	2.11107e-27	0.540172	0.152	0.045	2.77247e-23	NK cells	Plekho2
Prkcb	3.24407e-27	0.701852	0.344	0.155	4.26044e-23	NK cells	Prkcb
Ccnd3	3.27733e-27	0.528701	0.881	0.713	4.30411e-23	NK cells	Ccnd3
Azi2	1.09531e-26	0.687152	0.393	0.189	1.43848e-22	NK cells	Azi2
Mid1ip1	1.43693e-26	0.492856	0.113	0.028	1.88712e-22	NK cells	Mid1ip1
Ptpre	1.71013e-26	0.609546	0.172	0.055	2.24592e-22	NK cells	Ptpre
Carhsp1	1.89832e-26	0.465133	0.111	0.027	2.49306e-22	NK cells	Carhsp1
Ctsc1	2.02586e-26	0.700266	0.393	0.191	2.66056e-22	NK cells	Ctsc
St6galnac22	4.3108e-26	0.678743	0.281	0.119	5.66138e-22	NK cells	St6galnac2
Runx32	7.16895e-26	0.663729	0.365	0.173	9.41498e-22	NK cells	Runx3
Polr2i	1.05985e-25	0.621624	0.326	0.144	1.39191e-21	NK cells	Polr2i
Plp21	7.85171e-25	0.635691	0.326	0.148	1.03117e-20	NK cells	Plp2
Tagln21	8.76418e-25	0.499902	0.871	0.714	1.151e-20	NK cells	Tagln2
Gpd2	9.74811e-25	0.539542	0.178	0.06	1.28022e-20	NK cells	Gpd2
Magohb	1.19639e-24	0.539182	0.18	0.062	1.57122e-20	NK cells	Magohb
Mmgt2	1.79486e-24	0.592342	0.283	0.12	2.35719e-20	NK cells	Mmgt2
F2r1	6.47139e-24	0.496938	0.131	0.038	8.49888e-20	NK cells	F2r
Sfxn3	6.92591e-24	0.675733	0.299	0.135	9.0958e-20	NK cells	Sfxn3
Ak31	7.82775e-24	0.555791	0.203	0.075	1.02802e-19	NK cells	Ak3
Ppp1r12a2	9.53893e-24	0.620281	0.371	0.181	1.25275e-19	NK cells	Ppp1r12a
Gimap72	2.00674e-23	0.548911	0.326	0.15	2.63545e-19	NK cells	Gimap7
Mien1	8.62453e-23	0.594987	0.512	0.294	1.13266e-18	NK cells	Mien1
Fbxo4	9.55934e-23	0.45958	0.113	0.031	1.25543e-18	NK cells	Fbxo4
Pacsin2	1.04693e-22	0.522659	0.143	0.046	1.37493e-18	NK cells	Pacsin2
St3gal41	1.94047e-22	0.518829	0.176	0.063	2.54842e-18	NK cells	St3gal4
Rrbp1	2.6869e-22	0.576301	0.242	0.101	3.5287e-18	NK cells	Rrbp1
Rnh12	3.10011e-22	0.562373	0.318	0.148	4.07138e-18	NK cells	Rnh1
Tbcb	3.65455e-22	0.612733	0.35	0.172	4.79952e-18	NK cells	Tbcb
Gpr171	1.26429e-21	0.580904	0.184	0.069	1.66039e-17	NK cells	Gpr171
Sdcbp	2.63456e-21	0.562544	0.59	0.366	3.45997e-17	NK cells	Sdcbp
Pxn	3.20776e-21	0.486208	0.203	0.079	4.21276e-17	NK cells	Pxn
Syngr21	3.54527e-21	0.541475	0.311	0.147	4.65601e-17	NK cells	Syngr2
Gng101	4.84227e-21	0.579045	0.428	0.229	6.35936e-17	NK cells	Gng10
Glul	6.30956e-21	0.597772	0.305	0.144	8.28635e-17	NK cells	Glul
Gbe1	8.75822e-21	0.47957	0.117	0.035	1.15022e-16	NK cells	Gbe1
Cpne3	1.22589e-20	0.507721	0.201	0.079	1.60996e-16	NK cells	Cpne3
Plekha5	1.36019e-20	0.454505	0.107	0.03	1.78634e-16	NK cells	Plekha5
Iqgap1	1.91854e-20	0.561077	0.627	0.407	2.51962e-16	NK cells	Iqgap1
Tmem2561	2.07796e-20	0.558945	0.324	0.158	2.72899e-16	NK cells	Tmem256
Arl6ip51	6.94067e-20	0.499149	0.744	0.536	9.11519e-16	NK cells	Arl6ip5
Tcirg1	8.22244e-20	0.439806	0.111	0.033	1.07985e-15	NK cells	Tcirg1
Ergic31	9.4262e-20	0.567556	0.381	0.203	1.23794e-15	NK cells	Ergic3
Zbtb7a1	2.30921e-19	0.546505	0.311	0.152	3.03268e-15	NK cells	Zbtb7a
Pnpla2	3.82283e-19	0.513662	0.26	0.118	5.02052e-15	NK cells	Pnpla2
Cox8a2	4.15528e-19	0.4437	0.861	0.691	5.45714e-15	NK cells	Cox8a
Tnfrsf91	6.88656e-19	0.349572	0.123	0.04	9.04413e-15	NK cells	Tnfrsf9
Ncf42	9.1795e-19	0.485182	0.314	0.155	1.20554e-14	NK cells	Ncf4
D1Ertd622e	1.054e-18	0.444684	0.135	0.046	1.38422e-14	NK cells	D1Ertd622e
Esyt11	1.15491e-18	0.52662	0.539	0.325	1.51675e-14	NK cells	Esyt1
Chst12	1.54027e-18	0.44841	0.221	0.094	2.02284e-14	NK cells	Chst12
Cldnd11	1.57127e-18	0.527927	0.223	0.098	2.06355e-14	NK cells	Cldnd1
Myl6	1.75703e-18	0.314266	0.984	0.94	2.30751e-14	NK cells	Myl6
Ift20	2.90656e-18	0.501114	0.422	0.235	3.81719e-14	NK cells	Ift20
Tpst22	3.12153e-18	0.484743	0.553	0.335	4.09951e-14	NK cells	Tpst2
B3gat31	4.71172e-18	0.439975	0.143	0.052	6.1879e-14	NK cells	B3gat3
Pik3r5	5.30847e-18	0.579141	0.217	0.096	6.97161e-14	NK cells	Pik3r5
Mcm6	6.63587e-18	0.541006	0.238	0.109	8.71489e-14	NK cells	Mcm6
Ublcp1	8.07427e-18	0.453357	0.168	0.065	1.06039e-13	NK cells	Ublcp1
1700037H04Rik	9.10585e-18	0.485318	0.256	0.119	1.19587e-13	NK cells	1700037H04Rik
Itpk1	1.25279e-17	0.503198	0.207	0.09	1.64528e-13	NK cells	Itpk1
Pgam1	1.27679e-17	0.465045	0.502	0.293	1.67681e-13	NK cells	Pgam1
Zmiz1	2.21728e-17	0.523139	0.283	0.139	2.91196e-13	NK cells	Zmiz1
Sypl1	2.40711e-17	0.458973	0.225	0.101	3.16126e-13	NK cells	Sypl
Klf10	2.48505e-17	0.409951	0.107	0.034	3.26362e-13	NK cells	Klf10
Klf2	3.46914e-17	0.272931	0.961	0.817	4.55602e-13	NK cells	Klf2
Wls	3.5684e-17	0.464967	0.109	0.035	4.68639e-13	NK cells	Wls
Prkd31	4.33063e-17	0.439982	0.152	0.058	5.68741e-13	NK cells	Prkd3
Wwp2	4.99227e-17	0.45187	0.178	0.073	6.55635e-13	NK cells	Wwp2
Eya21	5.38211e-17	0.399411	0.121	0.041	7.06833e-13	NK cells	Eya2
Lpin2	5.38538e-17	0.365513	0.105	0.033	7.07262e-13	NK cells	Lpin2
Capn21	6.58469e-17	0.526061	0.223	0.102	8.64767e-13	NK cells	Capn2
Mef2a	1.16913e-16	0.410247	0.193	0.081	1.53542e-12	NK cells	Mef2a
Inpp5d1	1.33664e-16	0.47512	0.264	0.128	1.75541e-12	NK cells	Inpp5d
Cers2	2.52e-16	0.482703	0.311	0.161	3.30952e-12	NK cells	Cers2
Bbc3	2.73405e-16	0.475364	0.141	0.053	3.59063e-12	NK cells	Bbc3
Tmem30a	3.41874e-16	0.488132	0.305	0.156	4.48983e-12	NK cells	Tmem30a
Serf2	3.89071e-16	0.252634	0.988	0.972	5.10967e-12	NK cells	Serf2
Arhgap25	3.92662e-16	0.446226	0.182	0.077	5.15683e-12	NK cells	Arhgap25
Sfr1	7.06022e-16	0.476277	0.496	0.306	9.27218e-12	NK cells	Sfr1
Tln11	7.72569e-16	0.442989	0.625	0.418	1.01461e-11	NK cells	Tln1
Hsd11b1	8.24137e-16	0.479914	0.428	0.252	1.08234e-11	NK cells	Hsd11b1
Hes6	9.81068e-16	0.45823	0.262	0.13	1.28844e-11	NK cells	Hes6
Nfic	1.40531e-15	0.406744	0.143	0.055	1.84559e-11	NK cells	Nfic
Stx7	1.45906e-15	0.412337	0.15	0.059	1.91619e-11	NK cells	Stx7
Rfc21	1.64617e-15	0.484949	0.277	0.141	2.16191e-11	NK cells	Rfc2
Sh3bgrl1	1.92479e-15	0.466948	0.176	0.076	2.52782e-11	NK cells	Sh3bgrl
Aldh2	1.94466e-15	0.371372	0.129	0.047	2.55393e-11	NK cells	Aldh2
Ppp3cc1	2.22342e-15	0.479625	0.248	0.122	2.92002e-11	NK cells	Ppp3cc
Sc5d	2.75085e-15	0.438775	0.141	0.055	3.61269e-11	NK cells	Sc5d
Cyth43	3.09996e-15	0.453195	0.449	0.268	4.07118e-11	NK cells	Cyth4
Ralbp1	3.92061e-15	0.454041	0.428	0.253	5.14893e-11	NK cells	Ralbp1
Rabgap1l1	4.63605e-15	0.481342	0.311	0.165	6.08853e-11	NK cells	Rabgap1l
Ptpn222	5.0862e-15	0.433713	0.297	0.155	6.6797e-11	NK cells	Ptpn22
Gnb2	9.94622e-15	0.40567	0.73	0.56	1.30624e-10	NK cells	Gnb2
Golm11	1.02534e-14	0.480301	0.154	0.064	1.34657e-10	NK cells	Golm1
Trappc4	1.2387e-14	0.471963	0.395	0.229	1.62679e-10	NK cells	Trappc4
Sike11	2.45826e-14	0.477422	0.338	0.188	3.22843e-10	NK cells	Sike1
Tfeb	2.57384e-14	0.336174	0.1	0.034	3.38022e-10	NK cells	Tfeb
Cmc1	2.66307e-14	0.458499	0.359	0.203	3.49741e-10	NK cells	Cmc1
Mgat1	2.99092e-14	0.457289	0.203	0.095	3.92798e-10	NK cells	Mgat1
Pea15a	3.91447e-14	0.46065	0.262	0.135	5.14087e-10	NK cells	Pea15a
Cap1	4.18419e-14	0.406842	0.809	0.654	5.4951e-10	NK cells	Cap1
Mad2l2	4.50644e-14	0.469935	0.184	0.084	5.91831e-10	NK cells	Mad2l2
Dph3	5.79905e-14	0.413767	0.33	0.182	7.6159e-10	NK cells	Dph3
Arhgef31	8.25109e-14	0.465292	0.281	0.151	1.08362e-09	NK cells	Arhgef3
Naga	8.50683e-14	0.370832	0.113	0.041	1.1172e-09	NK cells	Naga
Mfsd101	9.48321e-14	0.362373	0.141	0.058	1.24543e-09	NK cells	Mfsd10
Casp31	1.06918e-13	0.349182	0.115	0.043	1.40415e-09	NK cells	Casp3
Nck1	1.38548e-13	0.369004	0.275	0.142	1.81955e-09	NK cells	Nck1
Agpat3	1.49256e-13	0.437148	0.295	0.159	1.96018e-09	NK cells	Agpat3
Slc2a31	1.56245e-13	0.342827	0.102	0.036	2.05197e-09	NK cells	Slc2a3
Rab191	2.03141e-13	0.396403	0.16	0.07	2.66784e-09	NK cells	Rab19
Spata13	2.46525e-13	0.450883	0.26	0.137	3.23761e-09	NK cells	Spata13
Rilpl22	2.51063e-13	0.43819	0.225	0.115	3.29721e-09	NK cells	Rilpl2
Nfatc12	3.14529e-13	0.407108	0.281	0.152	4.13071e-09	NK cells	Nfatc1
Capns12	3.21441e-13	0.459695	0.488	0.309	4.22148e-09	NK cells	Capns1
B4galt7	3.4422e-13	0.403324	0.172	0.078	4.52064e-09	NK cells	B4galt7
Cst32	3.83786e-13	0.39546	0.586	0.381	5.04026e-09	NK cells	Cst3
Dnajc151	4.5645e-13	0.38018	0.348	0.198	5.99455e-09	NK cells	Dnajc15
Rbl22	5.35158e-13	0.45754	0.297	0.165	7.02824e-09	NK cells	Rbl2
Chpf	6.02087e-13	0.328865	0.127	0.051	7.90721e-09	NK cells	Chpf
Bag1	6.40037e-13	0.4086	0.463	0.289	8.4056e-09	NK cells	Bag1
Hcls1	7.11493e-13	0.450987	0.471	0.302	9.34404e-09	NK cells	Hcls1
Rnf1661	1.02198e-12	0.468771	0.363	0.218	1.34217e-08	NK cells	Rnf166
Cuedc22	1.08915e-12	0.392624	0.174	0.081	1.43039e-08	NK cells	Cuedc2
Ide	1.27114e-12	0.389643	0.148	0.064	1.66939e-08	NK cells	Ide
Slc9a91	1.39619e-12	0.455961	0.215	0.11	1.83361e-08	NK cells	Slc9a9
Sh2d3c	1.58892e-12	0.473087	0.283	0.157	2.08673e-08	NK cells	Sh2d3c
Rras21	1.59197e-12	0.39839	0.285	0.154	2.09073e-08	NK cells	Rras2
Gpx4	2.36078e-12	0.396449	0.719	0.549	3.10041e-08	NK cells	Gpx4
Ctdsp1	2.44212e-12	0.381337	0.152	0.067	3.20724e-08	NK cells	Ctdsp1
Mmd2	2.52161e-12	0.395505	0.215	0.109	3.31163e-08	NK cells	Mmd
Pex2	2.95801e-12	0.356108	0.166	0.076	3.88475e-08	NK cells	Pex2
Fli11	3.15644e-12	0.40756	0.43	0.265	4.14535e-08	NK cells	Fli1
Dap1	3.16626e-12	0.418136	0.33	0.191	4.15825e-08	NK cells	Dap
Mapre1	3.41125e-12	0.432162	0.537	0.363	4.48e-08	NK cells	Mapre1
Dock21	3.71321e-12	0.44181	0.471	0.306	4.87655e-08	NK cells	Dock2
Bcl7c	3.75259e-12	0.369728	0.133	0.057	4.92827e-08	NK cells	Bcl7c
Commd7	3.96537e-12	0.403516	0.383	0.229	5.20773e-08	NK cells	Commd7
Ech1	4.17479e-12	0.414318	0.395	0.243	5.48276e-08	NK cells	Ech1
Ptprc	4.85304e-12	0.312879	0.881	0.76	6.37349e-08	NK cells	Ptprc
Sipa11	5.31587e-12	0.415617	0.336	0.198	6.98133e-08	NK cells	Sipa1
Lamtor42	6.48243e-12	0.413483	0.385	0.236	8.51338e-08	NK cells	Lamtor4
Cetn2	6.8248e-12	0.410553	0.279	0.154	8.96301e-08	NK cells	Cetn2
Hist1h1e	7.08285e-12	0.357446	0.154	0.069	9.30191e-08	NK cells	Hist1h1e
Rin3	7.86868e-12	0.411668	0.301	0.17	1.03339e-07	NK cells	Rin3
Coro7	8.74489e-12	0.39065	0.223	0.116	1.14847e-07	NK cells	Coro7
Rapgef1	9.37159e-12	0.365334	0.15	0.067	1.23077e-07	NK cells	Rapgef1
Cyb5r31	9.47216e-12	0.389025	0.184	0.09	1.24398e-07	NK cells	Cyb5r3
Cmas	1.0788e-11	0.390021	0.246	0.132	1.41679e-07	NK cells	Cmas
Herpud11	1.12271e-11	0.382774	0.283	0.158	1.47446e-07	NK cells	Herpud1
Tnfrsf1a1	1.32121e-11	0.39043	0.27	0.148	1.73515e-07	NK cells	Tnfrsf1a
Kcnab2	1.88791e-11	0.387986	0.43	0.272	2.4794e-07	NK cells	Kcnab2
Trappc1	2.08335e-11	0.394123	0.252	0.137	2.73606e-07	NK cells	Trappc1
Atp2a3	2.20184e-11	0.428964	0.344	0.205	2.89167e-07	NK cells	Atp2a3
Junb1	2.51611e-11	0.383058	0.477	0.314	3.30441e-07	NK cells	Junb
Nucb11	2.93221e-11	0.414948	0.213	0.112	3.85087e-07	NK cells	Nucb1
1810058I24Rik	3.30973e-11	0.422159	0.5	0.335	4.34667e-07	NK cells	1810058I24Rik
Ggct	4.7176e-11	0.372725	0.123	0.053	6.19562e-07	NK cells	Ggct
Limk1	5.235e-11	0.311484	0.115	0.048	6.87512e-07	NK cells	Limk1
Adamts10	6.49755e-11	0.409777	0.199	0.103	8.53324e-07	NK cells	Adamts10
Bscl21	7.05294e-11	0.398395	0.277	0.157	9.26263e-07	NK cells	Bscl2
Rheb	7.38993e-11	0.379652	0.381	0.238	9.70519e-07	NK cells	Rheb
Rab8a	1.30195e-10	0.375238	0.574	0.393	1.70985e-06	NK cells	Rab8a
Gnptg1	1.35475e-10	0.353615	0.197	0.101	1.77919e-06	NK cells	Gnptg
Oard1	1.58358e-10	0.33494	0.197	0.101	2.07972e-06	NK cells	Oard1
Rabep2	1.6473e-10	0.380683	0.133	0.061	2.16339e-06	NK cells	Rabep2
Dazap2	1.73793e-10	0.403556	0.631	0.463	2.28242e-06	NK cells	Dazap2
Mvb12a	2.23445e-10	0.388482	0.305	0.183	2.9345e-06	NK cells	Mvb12a
Pttg1ip	2.43545e-10	0.37642	0.232	0.127	3.19848e-06	NK cells	Pttg1ip
Tab2	2.89673e-10	0.34424	0.168	0.083	3.80428e-06	NK cells	Tab2
4930453N24Rik1	3.79673e-10	0.35002	0.309	0.182	4.98624e-06	NK cells	4930453N24Rik
Pnp2	3.80576e-10	0.330017	0.17	0.085	4.99811e-06	NK cells	Pnp
Cmpk1	3.87244e-10	0.410757	0.363	0.23	5.08567e-06	NK cells	Cmpk1
Pbxip12	4.88085e-10	0.398087	0.223	0.124	6.41001e-06	NK cells	Pbxip1
Prkab1	5.48369e-10	0.311617	0.191	0.098	7.20173e-06	NK cells	Prkab1
Mthfsl2	5.61217e-10	0.360307	0.236	0.132	7.37046e-06	NK cells	Mthfsl
Tacc1	6.40348e-10	0.310306	0.248	0.139	8.40969e-06	NK cells	Tacc1
Crot1	6.78736e-10	0.360561	0.168	0.085	8.91384e-06	NK cells	Crot
Vezf1	7.40817e-10	0.376963	0.258	0.15	9.72916e-06	NK cells	Vezf1
Haus4	7.69106e-10	0.351402	0.16	0.079	1.01007e-05	NK cells	Haus4
Mrpl9	7.7565e-10	0.327763	0.332	0.199	1.01866e-05	NK cells	Mrpl9
Hcst1	9.21058e-10	0.358278	0.693	0.548	1.20963e-05	NK cells	Hcst
Tradd	1.09962e-09	0.355026	0.227	0.127	1.44413e-05	NK cells	Tradd
Mtpn	1.11653e-09	0.350889	0.281	0.166	1.46634e-05	NK cells	Mtpn
Man2b21	1.14729e-09	0.373275	0.123	0.057	1.50673e-05	NK cells	Man2b2
Ppil2	1.16127e-09	0.387179	0.299	0.179	1.52509e-05	NK cells	Ppil2
Polr2e	1.35908e-09	0.303707	0.424	0.269	1.78487e-05	NK cells	Polr2e
Sfxn1	1.43434e-09	0.296042	0.268	0.154	1.88372e-05	NK cells	Sfxn1
Ccdc124	1.50634e-09	0.352204	0.334	0.208	1.97828e-05	NK cells	Ccdc124
Eml31	1.59982e-09	0.404868	0.154	0.077	2.10105e-05	NK cells	Eml3
Bcl2l11	1.63725e-09	0.325713	0.125	0.058	2.1502e-05	NK cells	Bcl2l11
Arpc5l	1.68468e-09	0.339804	0.518	0.363	2.2125e-05	NK cells	Arpc5l
Sirt2	1.75818e-09	0.357688	0.252	0.148	2.30902e-05	NK cells	Sirt2
Pdcd6ip	1.78585e-09	0.341345	0.412	0.266	2.34536e-05	NK cells	Pdcd6ip
Gm7334	1.81493e-09	0.318657	0.164	0.083	2.38355e-05	NK cells	Gm7334
Npc1	2.05696e-09	0.258098	0.105	0.045	2.70141e-05	NK cells	Npc1
Stard3nl1	2.14212e-09	0.333166	0.213	0.117	2.81324e-05	NK cells	Stard3nl
Acd	2.34655e-09	0.322516	0.238	0.135	3.08173e-05	NK cells	Acd
Irf7	2.56747e-09	0.290177	0.293	0.173	3.37186e-05	NK cells	Irf7
Diaph1	3.04824e-09	0.324045	0.285	0.17	4.00326e-05	NK cells	Diaph1
Iqgap2	3.42389e-09	0.346271	0.174	0.091	4.4966e-05	NK cells	Iqgap2
Gng21	3.63308e-09	0.316533	0.176	0.093	4.77132e-05	NK cells	Gng2
Mxd41	4.00359e-09	0.266114	0.389	0.244	5.25791e-05	NK cells	Mxd4
Clcf11	4.0226e-09	0.321885	0.195	0.105	5.28288e-05	NK cells	Clcf1
Adipor1	4.198e-09	0.360125	0.426	0.282	5.51323e-05	NK cells	Adipor1
Dhrs7	4.78117e-09	0.331145	0.201	0.109	6.27911e-05	NK cells	Dhrs7
Abhd2	5.24322e-09	0.351793	0.119	0.055	6.88592e-05	NK cells	Abhd2
Rtn3	5.59044e-09	0.319903	0.322	0.201	7.34192e-05	NK cells	Rtn3
Exoc6	6.90216e-09	0.273018	0.131	0.063	9.06461e-05	NK cells	Exoc6
Slc35b2	7.34697e-09	0.289291	0.16	0.082	9.64878e-05	NK cells	Slc35b2
Ppp1r9b	7.8427e-09	0.297864	0.141	0.07	0.000102998	NK cells	Ppp1r9b
Higd1a	8.04052e-09	0.35857	0.434	0.294	0.000105596	NK cells	Higd1a
Mavs	8.07187e-09	0.292328	0.111	0.05	0.000106008	NK cells	Mavs
Txn1	8.3248e-09	0.318847	0.455	0.305	0.00010933	NK cells	Txn1
Map4	8.52743e-09	0.284412	0.262	0.155	0.000111991	NK cells	Map4
Rbms1	9.03681e-09	0.296523	0.48	0.324	0.00011868	NK cells	Rbms1
Abca21	9.49365e-09	0.305563	0.113	0.052	0.00012468	NK cells	Abca2
Rap2b	9.89921e-09	0.34341	0.207	0.116	0.000130006	NK cells	Rap2b
Leprot1	9.96833e-09	0.285888	0.158	0.081	0.000130914	NK cells	Leprot
Cox5b	1.01577e-08	0.296354	0.781	0.668	0.000133401	NK cells	Cox5b
Flot12	1.04879e-08	0.302025	0.244	0.142	0.000137737	NK cells	Flot1
Dhrs1	1.06639e-08	0.304439	0.121	0.057	0.000140048	NK cells	Dhrs1
Vamp3	1.12465e-08	0.257408	0.176	0.093	0.000147701	NK cells	Vamp3
Samsn11	1.17791e-08	0.363294	0.133	0.066	0.000154696	NK cells	Samsn1
Cyb5r4	1.23061e-08	0.263164	0.168	0.088	0.000161616	NK cells	Cyb5r4
Mrpl4	1.62316e-08	0.338315	0.4	0.264	0.000213169	NK cells	Mrpl4
Tada1	1.70574e-08	0.299524	0.18	0.098	0.000224015	NK cells	Tada1
Smdt1	1.84257e-08	0.299674	0.586	0.43	0.000241985	NK cells	Smdt1
Zcchc11	1.94375e-08	0.304205	0.178	0.096	0.000255273	NK cells	Zcchc11
Tgoln1	2.08145e-08	0.279787	0.287	0.174	0.000273357	NK cells	Tgoln1
Abr1	2.13434e-08	0.272095	0.121	0.058	0.000280303	NK cells	Abr
Tusc2	2.15818e-08	0.266816	0.172	0.092	0.000283434	NK cells	Tusc2
Tex261	2.55854e-08	0.374919	0.289	0.181	0.000336013	NK cells	Tex261
Ttc39b1	2.70977e-08	0.308013	0.107	0.05	0.000355874	NK cells	Ttc39b
Trip4	2.85463e-08	0.288153	0.105	0.048	0.000374899	NK cells	Trip4
Fam195b	2.97044e-08	0.30205	0.352	0.222	0.000390108	NK cells	Fam195b
Gatad2a1	3.0067e-08	0.38036	0.225	0.133	0.00039487	NK cells	Gatad2a
Adipor2	3.03987e-08	0.29785	0.189	0.105	0.000399226	NK cells	Adipor2
Rnf13	3.04896e-08	0.295551	0.162	0.086	0.00040042	NK cells	Rnf13
Maea	3.46667e-08	0.289086	0.27	0.165	0.000455278	NK cells	Maea
Gsdmd	4.334e-08	0.262446	0.172	0.093	0.000569184	NK cells	Gsdmd
Tor4a	5.44192e-08	0.357533	0.215	0.125	0.000714688	NK cells	Tor4a
Atg5	6.04505e-08	0.326394	0.227	0.136	0.000793896	NK cells	Atg5
Tfip11	7.31009e-08	0.321744	0.115	0.056	0.000960034	NK cells	Tfip11
Bin2	7.46243e-08	0.256353	0.713	0.577	0.000980042	NK cells	Bin2
Galnt21	7.83825e-08	0.345685	0.191	0.109	0.0010294	NK cells	Galnt2
Pon2	7.87524e-08	0.329538	0.209	0.123	0.00103426	NK cells	Pon2
Arpc31	9.56948e-08	0.272194	0.797	0.676	0.00125676	NK cells	Arpc3
Impa1	1.01827e-07	0.278742	0.258	0.157	0.00133729	NK cells	Impa1
Bsg	1.05371e-07	0.30152	0.553	0.402	0.00138384	NK cells	Bsg
Pgp	1.08611e-07	0.319452	0.25	0.153	0.00142639	NK cells	Pgp
Crlf21	1.13e-07	0.330507	0.178	0.102	0.00148403	NK cells	Crlf2
Ormdl31	1.14129e-07	0.314423	0.18	0.102	0.00149885	NK cells	Ormdl3
Zfp771	1.20817e-07	0.290168	0.117	0.058	0.00158669	NK cells	Zfp771
M6pr1	1.21735e-07	0.252607	0.459	0.308	0.00159875	NK cells	M6pr
Atg4d	1.35294e-07	0.273217	0.182	0.102	0.00177681	NK cells	Atg4d
Picalm	1.37063e-07	0.25859	0.105	0.05	0.00180005	NK cells	Picalm
Wipf11	1.37063e-07	0.311296	0.375	0.251	0.00180005	NK cells	Wipf1
Gabarapl21	1.49813e-07	0.262175	0.691	0.515	0.0019675	NK cells	Gabarapl2
Klf3	1.50143e-07	0.260698	0.398	0.266	0.00197183	NK cells	Klf3
Cdk5rap31	1.5802e-07	0.305811	0.176	0.1	0.00207528	NK cells	Cdk5rap3
Sh3glb1	1.64344e-07	0.263283	0.525	0.365	0.00215833	NK cells	Sh3glb1
Fcho1	2.01276e-07	0.298244	0.18	0.102	0.00264336	NK cells	Fcho1
Skiv2l	2.08003e-07	0.264814	0.135	0.071	0.0027317	NK cells	Skiv2l
Glud11	2.09944e-07	0.289345	0.381	0.257	0.0027572	NK cells	Glud1
1700020I14Rik	2.31211e-07	0.282851	0.209	0.123	0.00303649	NK cells	1700020I14Rik
Cyfip2	2.35678e-07	0.294372	0.35	0.233	0.00309516	NK cells	Cyfip2
Rab1b	2.55309e-07	0.28403	0.5	0.355	0.00335297	NK cells	Rab1b
1810037I17Rik	2.97041e-07	0.273172	0.559	0.403	0.00390104	NK cells	1810037I17Rik
Ankrd13a	3.16778e-07	0.261364	0.15	0.081	0.00416024	NK cells	Ankrd13a
Wbp2	3.42389e-07	0.257452	0.4	0.265	0.00449659	NK cells	Wbp2
Bin3	3.46714e-07	0.264056	0.178	0.102	0.00455339	NK cells	Bin3
Fam49b	3.73755e-07	0.281454	0.318	0.207	0.00490852	NK cells	Fam49b
Colgalt1	3.84258e-07	0.281804	0.16	0.089	0.00504646	NK cells	Colgalt1
Odc1	4.06071e-07	0.280256	0.172	0.099	0.00533293	NK cells	Odc1
Wdtc1	5.4799e-07	0.262487	0.123	0.064	0.00719675	NK cells	Wdtc1
Sqstm1	6.25492e-07	0.310676	0.596	0.455	0.00821458	NK cells	Sqstm1
Vgll4	6.57898e-07	0.254875	0.301	0.195	0.00864017	NK cells	Vgll4
Sumo3	6.79079e-07	0.295652	0.221	0.136	0.00891834	NK cells	Sumo3
Ppp1r35	8.85703e-07	0.260504	0.24	0.149	0.0116319	NK cells	Ppp1r35
Acss2	9.08464e-07	0.265501	0.1	0.05	0.0119309	NK cells	Acss2
Nipa2	1.02958e-06	0.266948	0.123	0.065	0.0135215	NK cells	Nipa2
Trpv2	1.05534e-06	0.308344	0.143	0.08	0.0138598	NK cells	Trpv2
Map2k3	1.05922e-06	0.264101	0.152	0.086	0.0139107	NK cells	Map2k3
Nudt141	1.13936e-06	0.288296	0.148	0.083	0.0149632	NK cells	Nudt14
Hook3	1.16855e-06	0.25398	0.115	0.06	0.0153465	NK cells	Hook3
Unc119b	1.1825e-06	0.295543	0.113	0.059	0.0155297	NK cells	Unc119b
Pdia61	1.34139e-06	0.262824	0.295	0.194	0.0176165	NK cells	Pdia6
Slc48a1	1.41622e-06	0.266108	0.127	0.069	0.0185992	NK cells	Slc48a1
Flii	1.50349e-06	0.286195	0.223	0.14	0.0197454	NK cells	Flii
Aim1	1.68059e-06	0.299782	0.168	0.099	0.0220712	NK cells	Aim1
Glmp1	1.7873e-06	0.298633	0.355	0.246	0.0234726	NK cells	Glmp
Nrbp1	2.07267e-06	0.260048	0.318	0.214	0.0272204	NK cells	Nrbp1
Hcfc1r1	2.22259e-06	0.265024	0.227	0.143	0.0291892	NK cells	Hcfc1r1
Arrb2	2.38868e-06	0.262939	0.557	0.416	0.0313705	NK cells	Arrb2
Stk241	2.77639e-06	0.272462	0.459	0.333	0.0364624	NK cells	Stk24
Zmym5	2.85772e-06	0.276824	0.158	0.092	0.0375304	NK cells	Zmym5
Spg21	2.9896e-06	0.272081	0.299	0.201	0.0392625	NK cells	Spg21
Lmbrd1	3.03544e-06	0.263191	0.137	0.077	0.0398644	NK cells	Lmbrd1
Slc38a10	3.63364e-06	0.277829	0.164	0.097	0.0477206	NK cells	Slc38a10
Fam174a	3.79223e-06	0.262066	0.186	0.114	0.0498034	NK cells	Fam174a
Uhrf1bp1l1	4.99907e-06	0.279374	0.125	0.07	0.0656527	NK cells	Uhrf1bp1l
Zfp800	5.35927e-06	0.251724	0.127	0.07	0.0703833	NK cells	Zfp800
Ppp2r1a	6.92008e-06	0.289103	0.344	0.246	0.0908815	NK cells	Ppp2r1a
Dnajc1	7.34924e-06	0.265128	0.223	0.144	0.0965176	NK cells	Dnajc1
Mcm3	9.27387e-06	0.253936	0.154	0.091	0.121794	NK cells	Mcm3
Rnaseh2c1	9.34579e-06	0.281727	0.303	0.207	0.122738	NK cells	Rnaseh2c
AB1246111	1.49494e-05	0.261479	0.291	0.203	0.196331	NK cells	AB124611
Dpm2	1.76716e-05	0.257812	0.211	0.137	0.232081	NK cells	Dpm2
Lrp102	1.76849e-05	0.25452	0.465	0.354	0.232256	NK cells	Lrp10
Lamtor5	2.06672e-05	0.250677	0.287	0.195	0.271422	NK cells	Lamtor5
Drap1	2.66136e-05	0.255634	0.27	0.184	0.349516	NK cells	Drap1
Ddit3	3.26061e-05	0.270149	0.113	0.064	0.428216	NK cells	Ddit3
Psmd13	3.53469e-05	0.273624	0.344	0.248	0.464211	NK cells	Psmd13
Lasp1	3.82519e-05	0.27946	0.395	0.29	0.502362	NK cells	Lasp1
Lgals3bp2	3.89089e-05	0.266277	0.252	0.173	0.510991	NK cells	Lgals3bp
Sat11	6.19365e-05	0.257411	0.465	0.347	0.813412	NK cells	Sat1
Acads1	8.53623e-05	0.253697	0.143	0.09	1	NK cells	Acads
Egr11	0	3.45715	0.676	0.057	0	CD4 Early activated 1	Egr1
Nr4a1	0	3.40199	0.384	0.022	0	CD4 Early activated 1	Nr4a1
Egr2	0	2.36336	0.376	0.016	0	CD4 Early activated 1	Egr2
Cd69	2.69732e-185	2.58844	0.646	0.148	3.54239e-181	CD4 Early activated 1	Cd69
Nfkbid	8.39815e-164	2.18899	0.344	0.045	1.10293e-159	CD4 Early activated 1	Nfkbid
Plk3	3.86135e-153	1.34104	0.245	0.024	5.07111e-149	CD4 Early activated 1	Plk3
Id31	1.64248e-121	2.47607	0.604	0.188	2.15706e-117	CD4 Early activated 1	Id3
Fos	7.60939e-116	1.32667	0.116	0.007	9.99341e-112	CD4 Early activated 1	Fos
Dusp2	3.27477e-110	1.86598	0.718	0.285	4.30076e-106	CD4 Early activated 1	Dusp2
Nab2	1.64709e-99	1.58748	0.406	0.095	2.16312e-95	CD4 Early activated 1	Nab2
Zfp36	6.68371e-94	1.79409	0.785	0.394	8.77772e-90	CD4 Early activated 1	Zfp36
Ier2	2.30127e-93	1.71871	0.792	0.413	3.02226e-89	CD4 Early activated 1	Ier2
Nr4a3	5.6869e-90	1.09529	0.111	0.008	7.4686e-86	CD4 Early activated 1	Nr4a3
Junb2	4.4318e-81	1.65784	0.678	0.31	5.82028e-77	CD4 Early activated 1	Junb
Tnf	1.17369e-71	1.27775	0.235	0.044	1.5414e-67	CD4 Early activated 1	Tnf
Cd51	2.12435e-52	1.25877	0.673	0.38	2.78991e-48	CD4 Early activated 1	Cd5
Myc	3.08976e-52	1.49439	0.512	0.223	4.05778e-48	CD4 Early activated 1	Myc
Cd40lg1	4.31999e-49	1.341	0.431	0.16	5.67344e-45	CD4 Early activated 1	Cd40lg
Nfkbia1	3.51643e-40	1.50019	0.644	0.402	4.61812e-36	CD4 Early activated 1	Nfkbia
Rrad	1.26345e-38	1.03288	0.205	0.054	1.65928e-34	CD4 Early activated 1	Rrad
Orai1	1.43468e-36	1.04756	0.327	0.121	1.88417e-32	CD4 Early activated 1	Orai1
B3gnt21	5.42935e-34	1.04291	0.406	0.185	7.13036e-30	CD4 Early activated 1	B3gnt2
Kdm6b	6.93735e-34	1.00859	0.272	0.095	9.11082e-30	CD4 Early activated 1	Kdm6b
Hspa51	4.56117e-30	0.879814	0.649	0.413	5.99019e-26	CD4 Early activated 1	Hspa5
Pfn1	5.16075e-29	0.286858	1	1	6.77761e-25	CD4 Early activated 1	Pfn1
Cd52	4.28023e-27	0.39373	0.993	0.989	5.62123e-23	CD4 Early activated 1	Cd52
Btg1	1.3984e-25	0.530276	0.948	0.893	1.83653e-21	CD4 Early activated 1	Btg1
Phlda1	6.30987e-24	0.669361	0.111	0.027	8.28675e-20	CD4 Early activated 1	Phlda1
Zfp36l11	9.23234e-23	1.03099	0.547	0.34	1.21248e-18	CD4 Early activated 1	Zfp36l1
Relb1	2.35434e-22	0.819924	0.218	0.083	3.09196e-18	CD4 Early activated 1	Relb
Tnfaip3	3.80919e-22	0.569402	0.111	0.028	5.00261e-18	CD4 Early activated 1	Tnfaip3
Cytip1	1.02682e-20	0.620314	0.832	0.715	1.34853e-16	CD4 Early activated 1	Cytip
Cd21	4.04846e-20	0.501433	0.819	0.69	5.31685e-16	CD4 Early activated 1	Cd2
Ldha	4.43351e-20	0.485672	0.876	0.808	5.82253e-16	CD4 Early activated 1	Ldha
Stk17b	2.52629e-19	0.613996	0.723	0.565	3.31778e-15	CD4 Early activated 1	Stk17b
Rbm381	5.34582e-19	0.559806	0.804	0.648	7.02067e-15	CD4 Early activated 1	Rbm38
Nfkb2	1.79108e-18	0.683484	0.139	0.046	2.35223e-14	CD4 Early activated 1	Nfkb2
Gpr1831	2.20327e-18	0.666906	0.163	0.059	2.89356e-14	CD4 Early activated 1	Gpr183
Nab1	2.51844e-18	0.814808	0.225	0.098	3.30747e-14	CD4 Early activated 1	Nab1
Cish2	4.58945e-18	0.729473	0.171	0.063	6.02733e-14	CD4 Early activated 1	Cish
Cd61	1.43108e-17	0.717601	0.512	0.334	1.87944e-13	CD4 Early activated 1	Cd6
Sh2d2a2	4.00313e-17	0.763558	0.426	0.264	5.25731e-13	CD4 Early activated 1	Sh2d2a
Ddx5	5.15595e-17	0.452053	0.886	0.778	6.77131e-13	CD4 Early activated 1	Ddx5
Ier5	2.60963e-16	0.750289	0.441	0.277	3.42723e-12	CD4 Early activated 1	Ier5
Itm2a1	9.21604e-16	1.00538	0.379	0.227	1.21034e-11	CD4 Early activated 1	Itm2a
Zc3h12a	2.54922e-15	0.595133	0.119	0.04	3.34789e-11	CD4 Early activated 1	Zc3h12a
Tgif2	4.75514e-15	0.533418	0.111	0.036	6.24493e-11	CD4 Early activated 1	Tgif2
Ptpn6	1.45919e-14	0.724462	0.485	0.34	1.91635e-10	CD4 Early activated 1	Ptpn6
Lcp21	2.29858e-14	0.652434	0.512	0.355	3.01873e-10	CD4 Early activated 1	Lcp2
Eif1	4.08688e-14	0.273622	1	0.991	5.3673e-10	CD4 Early activated 1	Eif1
Csrnp1	6.4802e-14	0.687595	0.156	0.063	8.51045e-10	CD4 Early activated 1	Csrnp1
Mat2a	8.62059e-14	0.658285	0.431	0.28	1.13214e-09	CD4 Early activated 1	Mat2a
2024-09-07	1.0972e-13	0.519644	0.587	0.434	1.44095e-09	CD4 Early activated 1	2024-09-07
Ptpn71	1.63252e-13	0.578096	0.374	0.221	2.14399e-09	CD4 Early activated 1	Ptpn7
Ltb	1.83109e-13	0.443668	0.946	0.903	2.40478e-09	CD4 Early activated 1	Ltb
Birc31	1.96909e-13	0.603097	0.183	0.081	2.58601e-09	CD4 Early activated 1	Birc3
Atp1b12	3.03191e-13	0.564209	0.418	0.258	3.98181e-09	CD4 Early activated 1	Atp1b1
Srgn2	6.45527e-13	0.702537	0.708	0.58	8.47771e-09	CD4 Early activated 1	Srgn
Il2rg	2.48486e-12	0.369944	0.906	0.855	3.26336e-08	CD4 Early activated 1	Il2rg
Cd42	3.905e-12	0.47376	0.5	0.325	5.12843e-08	CD4 Early activated 1	Cd4
Hnrnpa2b1	1.15442e-11	0.340303	0.921	0.868	1.5161e-07	CD4 Early activated 1	Hnrnpa2b1
Bcl10	1.50505e-11	0.623043	0.361	0.229	1.97659e-07	CD4 Early activated 1	Bcl10
Eif4a1	2.61884e-11	0.419121	0.792	0.671	3.43932e-07	CD4 Early activated 1	Eif4a1
Itpkb	3.20265e-11	0.544895	0.277	0.156	4.20604e-07	CD4 Early activated 1	Itpkb
Tgfb1	3.49827e-11	0.602329	0.48	0.338	4.59428e-07	CD4 Early activated 1	Tgfb1
Dnaja1	3.89074e-11	0.461632	0.75	0.642	5.10971e-07	CD4 Early activated 1	Dnaja1
Zbtb7b1	8.74707e-11	0.444808	0.238	0.124	1.14875e-06	CD4 Early activated 1	Zbtb7b
Ywhaz	1.9111e-10	0.265795	0.921	0.88	2.50985e-06	CD4 Early activated 1	Ywhaz
Rilpl23	2.42372e-10	0.707333	0.213	0.115	3.18307e-06	CD4 Early activated 1	Rilpl2
Igfbp41	3.7974e-10	0.402386	0.728	0.572	4.98712e-06	CD4 Early activated 1	Igfbp4
Trac1	3.83765e-10	0.422572	0.636	0.501	5.03998e-06	CD4 Early activated 1	Trac
Kdm2b	9.11376e-10	0.545389	0.116	0.049	1.19691e-05	CD4 Early activated 1	Kdm2b
Tgoln11	1.15916e-09	0.508301	0.287	0.175	1.52232e-05	CD4 Early activated 1	Tgoln1
Pnrc1	1.34931e-09	0.370623	0.748	0.64	1.77205e-05	CD4 Early activated 1	Pnrc1
Prpf38a	1.78074e-09	0.479687	0.215	0.118	2.33865e-05	CD4 Early activated 1	Prpf38a
Fkbp1a1	1.99744e-09	0.466377	0.634	0.524	2.62324e-05	CD4 Early activated 1	Fkbp1a
Btg2	2.18597e-09	0.644335	0.458	0.334	2.87084e-05	CD4 Early activated 1	Btg2
Dusp51	2.98112e-09	0.409432	0.101	0.041	3.9151e-05	CD4 Early activated 1	Dusp5
Wsb1	3.36287e-09	0.466752	0.153	0.075	4.41645e-05	CD4 Early activated 1	Wsb1
Arpc2	3.79607e-09	0.279877	0.938	0.86	4.98537e-05	CD4 Early activated 1	Arpc2
Nrros	1.2607e-08	0.489743	0.25	0.151	0.000165568	CD4 Early activated 1	Nrros
Bcl31	3.22415e-08	0.619228	0.176	0.096	0.000423427	CD4 Early activated 1	Bcl3
Nfkbib	3.60497e-08	0.583778	0.248	0.155	0.000473441	CD4 Early activated 1	Nfkbib
Batf1	3.98641e-08	0.525942	0.215	0.126	0.000523535	CD4 Early activated 1	Batf
Ptprcap1	6.83125e-08	0.293318	0.911	0.844	0.000897148	CD4 Early activated 1	Ptprcap
Bzw1	9.09231e-08	0.416461	0.535	0.43	0.00119409	CD4 Early activated 1	Bzw1
Rnf2	1.02409e-07	0.408603	0.203	0.116	0.00134494	CD4 Early activated 1	Rnf2
Gpr18	1.31631e-07	0.519974	0.344	0.241	0.00172871	CD4 Early activated 1	Gpr18
Lta1	1.352e-07	0.48176	0.129	0.064	0.00177559	CD4 Early activated 1	Lta
Med11	1.56765e-07	0.510211	0.188	0.108	0.00205879	CD4 Early activated 1	Med11
Klhdc21	1.67554e-07	0.524643	0.349	0.244	0.00220049	CD4 Early activated 1	Klhdc2
Foxp41	1.98714e-07	0.471162	0.151	0.081	0.00260971	CD4 Early activated 1	Foxp4
Srfbp1	2.01563e-07	0.408168	0.139	0.071	0.00264712	CD4 Early activated 1	Srfbp1
Igsf232	2.46625e-07	0.425571	0.215	0.128	0.00323893	CD4 Early activated 1	Igsf23
Gtpbp4	2.95425e-07	0.458247	0.304	0.203	0.00387982	CD4 Early activated 1	Gtpbp4
Map3k11	3.58854e-07	0.415705	0.146	0.077	0.00471282	CD4 Early activated 1	Map3k11
Hmgcr	4.02868e-07	0.368139	0.131	0.067	0.00529087	CD4 Early activated 1	Hmgcr
Sfpq	5.13428e-07	0.381793	0.374	0.264	0.00674285	CD4 Early activated 1	Sfpq
Rapgef6	5.37865e-07	0.364261	0.594	0.481	0.00706378	CD4 Early activated 1	Rapgef6
Stambpl11	6.32387e-07	0.438649	0.314	0.219	0.00830514	CD4 Early activated 1	Stambpl1
Kras	8.46574e-07	0.415575	0.309	0.211	0.0111181	CD4 Early activated 1	Kras
Tnfrsf253	8.77711e-07	0.412217	0.188	0.11	0.011527	CD4 Early activated 1	Tnfrsf25
Ddx50	9.47376e-07	0.43801	0.218	0.134	0.0124419	CD4 Early activated 1	Ddx50
Mob3a	1.1689e-06	0.37817	0.47	0.368	0.0153511	CD4 Early activated 1	Mob3a
Eif1b	1.18193e-06	0.467194	0.366	0.273	0.0155223	CD4 Early activated 1	Eif1b
Etf1	1.29606e-06	0.419061	0.277	0.187	0.0170212	CD4 Early activated 1	Etf1
Ccnd2	1.44078e-06	0.368965	0.651	0.567	0.0189217	CD4 Early activated 1	Ccnd2
Prkch1	3.73607e-06	0.40847	0.545	0.451	0.0490658	CD4 Early activated 1	Prkch
Jarid2	4.81893e-06	0.391954	0.141	0.079	0.063287	CD4 Early activated 1	Jarid2
Pcbp1	5.03691e-06	0.271439	0.787	0.709	0.0661497	CD4 Early activated 1	Pcbp1
Sec63	8.32267e-06	0.309421	0.114	0.06	0.109302	CD4 Early activated 1	Sec63
Ltv1	8.4162e-06	0.359937	0.139	0.078	0.11053	CD4 Early activated 1	Ltv1
Dnajb1	8.68127e-06	0.411148	0.396	0.305	0.114011	CD4 Early activated 1	Dnajb1
Cebpz	9.35188e-06	0.424303	0.267	0.187	0.122818	CD4 Early activated 1	Cebpz
Hnrnpll1	1.50495e-05	0.319887	0.119	0.065	0.197645	CD4 Early activated 1	Hnrnpll
Eif4e	1.63087e-05	0.392293	0.282	0.199	0.214182	CD4 Early activated 1	Eif4e
Rap1a1	2.0583e-05	0.410355	0.507	0.437	0.270316	CD4 Early activated 1	Rap1a
Panx1	2.11566e-05	0.476746	0.272	0.196	0.277849	CD4 Early activated 1	Panx1
Rap1b	2.17373e-05	0.312755	0.71	0.654	0.285475	CD4 Early activated 1	Rap1b
Fmnl3	2.4625e-05	0.329683	0.104	0.055	0.323401	CD4 Early activated 1	Fmnl3
Arpc4	2.98031e-05	0.27307	0.678	0.606	0.391404	CD4 Early activated 1	Arpc4
Rel1	3.38451e-05	0.442291	0.136	0.081	0.444488	CD4 Early activated 1	Rel
Lcp11	3.66587e-05	0.274776	0.777	0.692	0.481438	CD4 Early activated 1	Lcp1
Ccdc86	3.82654e-05	0.277026	0.126	0.071	0.502539	CD4 Early activated 1	Ccdc86
Ppan	4.07132e-05	0.300424	0.22	0.145	0.534686	CD4 Early activated 1	Ppan
Brix1	4.11327e-05	0.344352	0.243	0.169	0.540196	CD4 Early activated 1	Brix1
Rheb1	4.36351e-05	0.407647	0.317	0.24	0.57306	CD4 Early activated 1	Rheb
Rnf19a	4.98843e-05	0.422432	0.111	0.063	0.65513	CD4 Early activated 1	Rnf19a
Gimap62	5.14393e-05	0.251519	0.641	0.552	0.675552	CD4 Early activated 1	Gimap6
Kti12	5.46682e-05	0.372073	0.218	0.149	0.717958	CD4 Early activated 1	Kti12
Bcor	5.55839e-05	0.383671	0.134	0.08	0.729984	CD4 Early activated 1	Bcor
Il4ra1	5.64668e-05	0.303811	0.297	0.21	0.741579	CD4 Early activated 1	Il4ra
Myd88	5.76031e-05	0.346759	0.208	0.14	0.756501	CD4 Early activated 1	Myd88
Gm9797	5.77783e-05	0.362512	0.178	0.116	0.758802	CD4 Early activated 1	Gm9797
Cisd2	5.93001e-05	0.421813	0.302	0.227	0.778788	CD4 Early activated 1	Cisd2
Fam134b2	6.62642e-05	0.335205	0.361	0.271	0.870248	CD4 Early activated 1	Fam134b
Hspa9	6.8131e-05	0.405703	0.275	0.202	0.894764	CD4 Early activated 1	Hspa9
Yrdc	7.33491e-05	0.319429	0.168	0.107	0.963294	CD4 Early activated 1	Yrdc
Tespa1	7.51274e-05	0.349671	0.2	0.133	0.986648	CD4 Early activated 1	Tespa1
Ezr	7.80113e-05	0.337284	0.574	0.491	1	CD4 Early activated 1	Ezr
Wdr1	7.8889e-05	0.251765	0.631	0.54	1	CD4 Early activated 1	Wdr1
Pim3	9.04139e-05	0.342836	0.116	0.067	1	CD4 Early activated 1	Pim3
Eif2s1	0.000128566	0.288781	0.374	0.293	1	CD4 Early activated 1	Eif2s1
Sertad1	0.000132651	0.389787	0.205	0.141	1	CD4 Early activated 1	Sertad1
Il6ra1	0.000135896	0.265549	0.371	0.275	1	CD4 Early activated 1	Il6ra
Sde2	0.000148669	0.29036	0.215	0.148	1	CD4 Early activated 1	Sde2
Psen1	0.000148735	0.382396	0.163	0.107	1	CD4 Early activated 1	Psen1
Gramd1b2	0.000151998	0.385341	0.106	0.061	1	CD4 Early activated 1	Gramd1b
Tra2b	0.000154534	0.297788	0.455	0.367	1	CD4 Early activated 1	Tra2b
Skil	0.000162363	0.351282	0.156	0.1	1	CD4 Early activated 1	Skil
Ephx11	0.000167623	0.392824	0.26	0.192	1	CD4 Early activated 1	Ephx1
Zap702	0.000171751	0.310261	0.49	0.411	1	CD4 Early activated 1	Zap70
Tdg	0.000173828	0.295712	0.114	0.067	1	CD4 Early activated 1	Tdg
Pglyrp2	0.000183315	0.286526	0.327	0.244	1	CD4 Early activated 1	Pglyrp2
Imp4	0.000185107	0.31115	0.228	0.159	1	CD4 Early activated 1	Imp4
Nfatc13	0.000197666	0.45324	0.215	0.154	1	CD4 Early activated 1	Nfatc1
Satb11	0.000210331	0.285212	0.545	0.461	1	CD4 Early activated 1	Satb1
Srsf2	0.000218296	0.289521	0.525	0.446	1	CD4 Early activated 1	Srsf2
Tuba4a1	0.000232569	0.364109	0.277	0.208	1	CD4 Early activated 1	Tuba4a
Gnl3	0.000264308	0.462857	0.151	0.099	1	CD4 Early activated 1	Gnl3
Eif3a	0.000265953	0.306588	0.408	0.327	1	CD4 Early activated 1	Eif3a
Timm10	0.00027249	0.358228	0.146	0.095	1	CD4 Early activated 1	Timm10
Prdx6	0.000284657	0.292784	0.601	0.539	1	CD4 Early activated 1	Prdx6
Ifrd1	0.000365698	0.347919	0.191	0.131	1	CD4 Early activated 1	Ifrd1
Usp16	0.000404855	0.311338	0.196	0.135	1	CD4 Early activated 1	Usp16
Trim8	0.000407186	0.337306	0.205	0.144	1	CD4 Early activated 1	Trim8
Itk1	0.000428709	0.293618	0.5	0.421	1	CD4 Early activated 1	Itk
Creb1	0.000452226	0.357875	0.173	0.118	1	CD4 Early activated 1	Creb1
Atg101	0.000454266	0.360404	0.144	0.094	1	CD4 Early activated 1	Atg101
Fubp1	0.000462674	0.285084	0.446	0.37	1	CD4 Early activated 1	Fubp1
Tmem251	0.000474884	0.282978	0.191	0.131	1	CD4 Early activated 1	Tmem251
Nrip11	0.000510421	0.341011	0.191	0.131	1	CD4 Early activated 1	Nrip1
Sf3a3	0.00054919	0.333088	0.26	0.194	1	CD4 Early activated 1	Sf3a3
Galnt61	0.000562695	0.36339	0.302	0.236	1	CD4 Early activated 1	Galnt6
Prkab11	0.000584547	0.300222	0.151	0.1	1	CD4 Early activated 1	Prkab1
Tsr1	0.000605109	0.284182	0.124	0.078	1	CD4 Early activated 1	Tsr1
Tpm42	0.000682237	0.280058	0.359	0.287	1	CD4 Early activated 1	Tpm4
Aim11	0.000699064	0.298615	0.151	0.099	1	CD4 Early activated 1	Aim1
Acvrl11	0.000772634	0.252608	0.111	0.068	1	CD4 Early activated 1	Acvrl1
Icam2	0.000780274	0.300925	0.213	0.151	1	CD4 Early activated 1	Icam2
Grap	0.000787529	0.376244	0.455	0.39	1	CD4 Early activated 1	Grap
Sypl2	0.000883105	0.333169	0.153	0.103	1	CD4 Early activated 1	Sypl
Zfp622	0.00102764	0.265482	0.186	0.129	1	CD4 Early activated 1	Zfp622
Sla4	0.00106614	0.322572	0.243	0.181	1	CD4 Early activated 1	Sla
Il6st1	0.00119557	0.273988	0.243	0.181	1	CD4 Early activated 1	Il6st
Atf4	0.00120483	0.35271	0.213	0.158	1	CD4 Early activated 1	Atf4
Ndfip11	0.00121445	0.266412	0.653	0.588	1	CD4 Early activated 1	Ndfip1
Tomm40	0.00122101	0.27006	0.225	0.165	1	CD4 Early activated 1	Tomm40
Ppp1r111	0.00132918	0.28968	0.391	0.319	1	CD4 Early activated 1	Ppp1r11
Irf3	0.00135742	0.301279	0.171	0.12	1	CD4 Early activated 1	Irf3
Nop58	0.00136607	0.352755	0.255	0.195	1	CD4 Early activated 1	Nop58
Arf6	0.00149185	0.288544	0.515	0.45	1	CD4 Early activated 1	Arf6
Lrp103	0.00151224	0.25785	0.431	0.355	1	CD4 Early activated 1	Lrp10
Notch1	0.00155684	0.27061	0.178	0.126	1	CD4 Early activated 1	Notch1
Ifngr21	0.00157589	0.319017	0.161	0.11	1	CD4 Early activated 1	Ifngr2
Ccnl2	0.00162993	0.273158	0.356	0.292	1	CD4 Early activated 1	Ccnl2
Gm11707	0.00163018	0.264555	0.168	0.117	1	CD4 Early activated 1	Gm11707
Tmed5	0.00175781	0.27183	0.28	0.217	1	CD4 Early activated 1	Tmed5
Eif1a	0.00226302	0.263604	0.158	0.111	1	CD4 Early activated 1	Eif1a
Cers5	0.00229324	0.264963	0.158	0.111	1	CD4 Early activated 1	Cers5
Exosc3	0.00249801	0.252588	0.275	0.215	1	CD4 Early activated 1	Exosc3
Pja1	0.00255573	0.294128	0.171	0.122	1	CD4 Early activated 1	Pja1
Ddx3x	0.0025751	0.361374	0.181	0.133	1	CD4 Early activated 1	Ddx3x
Pafah1b1	0.00286484	0.265074	0.423	0.364	1	CD4 Early activated 1	Pafah1b1
Arhgef21	0.00303402	0.285753	0.158	0.113	1	CD4 Early activated 1	Arhgef2
Ncl	0.00310104	0.250968	0.559	0.508	1	CD4 Early activated 1	Ncl
2810403A07Rik	0.00312468	0.287749	0.139	0.096	1	CD4 Early activated 1	2810403A07Rik
Mrpl17	0.00318082	0.253626	0.27	0.211	1	CD4 Early activated 1	Mrpl17
Tufm	0.00341303	0.30063	0.218	0.166	1	CD4 Early activated 1	Tufm
Fam96b	0.00364764	0.288059	0.287	0.23	1	CD4 Early activated 1	Fam96b
Tmem9b	0.00369009	0.2806	0.411	0.351	1	CD4 Early activated 1	Tmem9b
Plekhg2	0.00458783	0.275394	0.136	0.094	1	CD4 Early activated 1	Plekhg2
Psmd12	0.00483427	0.271866	0.23	0.178	1	CD4 Early activated 1	Psmd12
Rrs1	0.00518231	0.299132	0.151	0.109	1	CD4 Early activated 1	Rrs1
Ikzf1	0.00519742	0.267389	0.391	0.342	1	CD4 Early activated 1	Ikzf1
Hsp90aa1	0.00591235	0.266601	0.55	0.492	1	CD4 Early activated 1	Hsp90aa1
Sf1	0.00614259	0.280226	0.431	0.386	1	CD4 Early activated 1	Sf1
Tob2	0.00654661	0.261481	0.116	0.08	1	CD4 Early activated 1	Tob2
Osbpl91	0.00786178	0.253947	0.275	0.224	1	CD4 Early activated 1	Osbpl9
Ago2	0.00815773	0.29411	0.218	0.171	1	CD4 Early activated 1	Ago2
Plaur1	0.00839534	0.326728	0.124	0.089	1	CD4 Early activated 1	Plaur
Srrt	0.00876778	0.251368	0.188	0.145	1	CD4 Early activated 1	Srrt
Ppp1r15b	0.00930544	0.296915	0.163	0.124	1	CD4 Early activated 1	Ppp1r15b
Gpr1711	0.00989219	0.270243	0.104	0.071	1	CD4 Early activated 1	Gpr171
Ywhag	0.00992449	0.261382	0.215	0.17	1	CD4 Early activated 1	Ywhag
Plac82	1.61867e-193	2.14199	0.53	0.074	2.1258e-189	CD8 ISAGhi	Plac8
Rtp4	3.6805e-175	1.92257	0.679	0.132	4.8336e-171	CD8 ISAGhi	Rtp4
Cd8a1	1.03389e-164	1.66142	0.905	0.227	1.35781e-160	CD8 ISAGhi	Cd8a
Ly6a1	8.43989e-162	2.45264	1	0.708	1.10841e-157	CD8 ISAGhi	Ly6a
Ifit1	4.32653e-161	2.24959	0.416	0.053	5.68203e-157	CD8 ISAGhi	Ifit1
Cd8b11	5.1766e-158	1.72125	0.949	0.271	6.79843e-154	CD8 ISAGhi	Cd8b1
Oasl2	7.85238e-154	1.34303	0.235	0.017	1.03125e-149	CD8 ISAGhi	Oasl2
Isg15	3.10975e-136	2.71959	0.683	0.179	4.08403e-132	CD8 ISAGhi	Isg15
Gbp2	4.0837e-126	1.95095	0.603	0.136	5.36312e-122	CD8 ISAGhi	Gbp2
Usp18	1.7009e-106	1.42057	0.283	0.036	2.2338e-102	CD8 ISAGhi	Usp18
Rsad2	4.42456e-98	0.906543	0.102	0.005	5.81077e-94	CD8 ISAGhi	Rsad2
Nkg73	4.24285e-97	1.07877	0.914	0.31	5.57213e-93	CD8 ISAGhi	Nkg7
Igtp1	4.16793e-93	1.59316	0.737	0.255	5.47375e-89	CD8 ISAGhi	Igtp
Gbp9	8.16188e-90	1.5816	0.657	0.208	1.0719e-85	CD8 ISAGhi	Gbp9
Stat1	2.44412e-85	1.41091	0.93	0.51	3.20987e-81	CD8 ISAGhi	Stat1
Bst2	1.02775e-83	1.70874	0.752	0.293	1.34974e-79	CD8 ISAGhi	Bst2
Irf71	1.52554e-80	1.57092	0.571	0.169	2.00349e-76	CD8 ISAGhi	Irf7
Oas3	1.66754e-80	0.986462	0.168	0.017	2.18998e-76	CD8 ISAGhi	Oas3
Gbp71	1.22738e-78	1.4541	0.568	0.169	1.61192e-74	CD8 ISAGhi	Gbp7
Zbp1	5.28637e-71	1.49473	0.632	0.233	6.94259e-67	CD8 ISAGhi	Zbp1
Rnf213	4.47012e-64	1.30717	0.39	0.099	5.87062e-60	CD8 ISAGhi	Rnf213
AW1120103	4.71997e-56	0.985035	0.879	0.479	6.19874e-52	CD8 ISAGhi	AW112010
Xaf1	2.57062e-55	1.23723	0.356	0.092	3.37599e-51	CD8 ISAGhi	Xaf1
Ifi47	3.32791e-51	1.10769	0.87	0.52	4.37054e-47	CD8 ISAGhi	Ifi47
Cmpk2	1.62052e-50	0.808889	0.117	0.013	2.12823e-46	CD8 ISAGhi	Cmpk2
Amica11	1.58205e-48	1.11792	0.286	0.069	2.07771e-44	CD8 ISAGhi	Amica1
Ctsw3	8.47202e-41	0.840759	0.746	0.354	1.11263e-36	CD8 ISAGhi	Ctsw
Lgals3bp3	2.64434e-39	1.11035	0.444	0.17	3.47281e-35	CD8 ISAGhi	Lgals3bp
Irgm1	3.91059e-39	1.04652	0.419	0.151	5.13578e-35	CD8 ISAGhi	Irgm1
Trim30a	5.1723e-39	1.14672	0.368	0.125	6.79278e-35	CD8 ISAGhi	Trim30a
Psme11	4.39703e-37	0.710707	0.946	0.803	5.77462e-33	CD8 ISAGhi	Psme1
Iigp1	2.91156e-36	0.833567	0.181	0.038	3.82375e-32	CD8 ISAGhi	Iigp1
5730508B09Rik1	9.92959e-34	0.789671	0.19	0.044	1.30405e-29	CD8 ISAGhi	5730508B09Rik
Socs11	1.38409e-31	1.11521	0.467	0.203	1.81772e-27	CD8 ISAGhi	Socs1
Dhx58	3.686e-31	0.518668	0.102	0.016	4.84082e-27	CD8 ISAGhi	Dhx58
Phf11c	7.52072e-31	0.867387	0.229	0.064	9.87696e-27	CD8 ISAGhi	Phf11c
Klrd13	1.0151e-30	0.848705	0.378	0.14	1.33313e-26	CD8 ISAGhi	Klrd1
Cd274	6.45907e-30	0.760943	0.146	0.031	8.4827e-26	CD8 ISAGhi	Cd274
Parp14	6.55205e-30	0.944773	0.356	0.133	8.6048e-26	CD8 ISAGhi	Parp14
Parp9	1.32119e-29	0.979822	0.305	0.106	1.73512e-25	CD8 ISAGhi	Parp9
Dtx3l	2.19477e-28	0.839477	0.352	0.132	2.88239e-24	CD8 ISAGhi	Dtx3l
Psme2	8.11311e-28	0.644229	0.94	0.785	1.06549e-23	CD8 ISAGhi	Psme2
Psmb8	1.1247e-27	0.585338	0.965	0.874	1.47707e-23	CD8 ISAGhi	Psmb8
Ifi27l2a1	7.18597e-27	0.83787	0.905	0.681	9.43733e-23	CD8 ISAGhi	Ifi27l2a
Itgae1	9.64242e-27	0.805504	0.241	0.076	1.26634e-22	CD8 ISAGhi	Itgae
Isg201	1.56027e-26	1.18578	0.219	0.066	2.0491e-22	CD8 ISAGhi	Isg20
Prelid21	4.26647e-26	0.824943	0.311	0.115	5.60315e-22	CD8 ISAGhi	Prelid2
Psmb101	1.00149e-25	0.831931	0.686	0.441	1.31526e-21	CD8 ISAGhi	Psmb10
Ifi35	6.68578e-25	0.887373	0.495	0.245	8.78044e-21	CD8 ISAGhi	Ifi35
Irf1	1.0108e-24	0.777856	0.67	0.389	1.32748e-20	CD8 ISAGhi	Irf1
Klk81	1.30926e-24	0.774657	0.616	0.348	1.71945e-20	CD8 ISAGhi	Klk8
Epsti12	1.18017e-23	0.930055	0.454	0.225	1.54992e-19	CD8 ISAGhi	Epsti1
Adgrg51	1.46435e-23	0.593963	0.14	0.034	1.92313e-19	CD8 ISAGhi	Adgrg5
Ly6e2	2.905e-23	0.728953	0.806	0.572	3.81513e-19	CD8 ISAGhi	Ly6e
Ddx58	3.00279e-23	0.876152	0.346	0.145	3.94356e-19	CD8 ISAGhi	Ddx58
Daxx	6.78537e-23	0.88303	0.371	0.16	8.91123e-19	CD8 ISAGhi	Daxx
Pml	1.94053e-22	0.806057	0.225	0.077	2.5485e-18	CD8 ISAGhi	Pml
Tapbp	3.77256e-22	0.707815	0.724	0.471	4.95451e-18	CD8 ISAGhi	Tapbp
Ccr92	4.72492e-22	0.794037	0.267	0.099	6.20524e-18	CD8 ISAGhi	Ccr9
AW011738	1.27912e-21	0.714491	0.181	0.054	1.67987e-17	CD8 ISAGhi	AW011738
Ggt11	1.33099e-21	0.622935	0.133	0.033	1.74798e-17	CD8 ISAGhi	Ggt1
Herc6	1.50545e-21	0.789213	0.165	0.047	1.97711e-17	CD8 ISAGhi	Herc6
Ppa1	1.6462e-20	0.797941	0.333	0.144	2.16195e-16	CD8 ISAGhi	Ppa1
Tapbpl2	3.61388e-20	0.792976	0.378	0.176	4.74611e-16	CD8 ISAGhi	Tapbpl
Cst73	4.07047e-20	0.62188	0.34	0.146	5.34574e-16	CD8 ISAGhi	Cst7
Samhd11	6.22306e-20	0.838337	0.594	0.367	8.17274e-16	CD8 ISAGhi	Samhd1
Ms4a4b	1.11437e-19	0.459435	0.965	0.867	1.46351e-15	CD8 ISAGhi	Ms4a4b
B2m	1.42928e-19	0.386287	1	0.969	1.87708e-15	CD8 ISAGhi	B2m
Ifih1	1.70251e-19	0.5734	0.102	0.023	2.23591e-15	CD8 ISAGhi	Ifih1
Pim22	3.36895e-19	0.817238	0.362	0.17	4.42444e-15	CD8 ISAGhi	Pim2
Tap1	7.19718e-19	0.727018	0.511	0.28	9.45206e-15	CD8 ISAGhi	Tap1
Slfn51	3.09585e-18	0.783131	0.194	0.067	4.06578e-14	CD8 ISAGhi	Slfn5
Irgm2	8.2649e-18	0.600302	0.133	0.038	1.08543e-13	CD8 ISAGhi	Irgm2
Mndal	6.25942e-17	0.6815	0.248	0.101	8.22049e-13	CD8 ISAGhi	Mndal
Cxcr62	7.19608e-17	0.407844	0.267	0.11	9.45061e-13	CD8 ISAGhi	Cxcr6
Slfn11	7.6012e-17	0.614711	0.635	0.382	9.98266e-13	CD8 ISAGhi	Slfn1
Rras22	1.15868e-16	0.640106	0.333	0.155	1.52169e-12	CD8 ISAGhi	Rras2
Glipr21	1.54462e-16	0.615074	0.486	0.266	2.02855e-12	CD8 ISAGhi	Glipr2
Psmb9	2.1436e-16	0.546371	0.762	0.528	2.81518e-12	CD8 ISAGhi	Psmb9
Samd9l	1.24826e-15	0.550107	0.152	0.05	1.63934e-11	CD8 ISAGhi	Samd9l
Ehd11	4.75108e-15	0.697941	0.238	0.102	6.23959e-11	CD8 ISAGhi	Ehd1
Tmem1081	1.74397e-14	0.545719	0.194	0.075	2.29036e-10	CD8 ISAGhi	Tmem108
Piga	2.52762e-14	0.443915	0.114	0.033	3.31953e-10	CD8 ISAGhi	Piga
Trim25	3.0802e-14	0.674961	0.19	0.075	4.04523e-10	CD8 ISAGhi	Trim25
Trim211	3.77704e-14	0.610788	0.244	0.107	4.96039e-10	CD8 ISAGhi	Trim21
Plaur2	3.91387e-14	0.556888	0.213	0.087	5.14008e-10	CD8 ISAGhi	Plaur
Runx33	7.82404e-14	0.588893	0.343	0.175	1.02753e-09	CD8 ISAGhi	Runx3
Rack11	2.78019e-13	0.291422	0.997	0.97	3.65122e-09	CD8 ISAGhi	Rack1
Adar	2.97844e-13	0.600539	0.21	0.088	3.91158e-09	CD8 ISAGhi	Adar
Ms4a4c	1.96709e-12	0.476773	0.102	0.031	2.58338e-08	CD8 ISAGhi	Ms4a4c
Ostf13	2.44794e-12	0.551306	0.616	0.421	3.21488e-08	CD8 ISAGhi	Ostf1
Apol7a	2.72544e-12	0.542868	0.279	0.136	3.57932e-08	CD8 ISAGhi	Apol7a
Icam12	5.79896e-12	0.578769	0.178	0.074	7.61577e-08	CD8 ISAGhi	Icam1
Sell1	5.95111e-12	0.504412	0.765	0.571	7.81559e-08	CD8 ISAGhi	Sell
Dapl11	6.77433e-12	0.614315	0.394	0.224	8.89672e-08	CD8 ISAGhi	Dapl1
H2-T231	7.8911e-12	0.53262	0.67	0.486	1.03634e-07	CD8 ISAGhi	H2-T23
H2-T10	8.22021e-12	0.526582	0.654	0.476	1.07956e-07	CD8 ISAGhi	H2-T10
Cd73	1.01945e-11	0.312194	0.575	0.364	1.33885e-07	CD8 ISAGhi	Cd7
Gpr682	1.31243e-11	0.533327	0.137	0.051	1.72361e-07	CD8 ISAGhi	Gpr68
Tpst23	1.58028e-11	0.562664	0.521	0.338	2.07538e-07	CD8 ISAGhi	Tpst2
Lcn41	2.6788e-11	0.425801	0.111	0.038	3.51807e-07	CD8 ISAGhi	Lcn4
Dpp41	3.63137e-11	0.537196	0.225	0.106	4.76907e-07	CD8 ISAGhi	Dpp4
Sema4a3	8.7442e-11	0.578312	0.235	0.115	1.14838e-06	CD8 ISAGhi	Sema4a
Cxxc53	1.04122e-10	0.40779	0.146	0.058	1.36744e-06	CD8 ISAGhi	Cxxc5
Fam26f	1.16794e-10	0.542024	0.21	0.098	1.53385e-06	CD8 ISAGhi	Fam26f
Asb13	1.27391e-10	0.493404	0.171	0.073	1.67303e-06	CD8 ISAGhi	Asb13
Rnf114	2.2294e-10	0.538769	0.479	0.309	2.92787e-06	CD8 ISAGhi	Rnf114
Mov10	2.47652e-10	0.481028	0.143	0.057	3.25241e-06	CD8 ISAGhi	Mov10
Cd79b2	2.60164e-10	0.421986	0.127	0.048	3.41673e-06	CD8 ISAGhi	Cd79b
Gramd31	4.03808e-10	0.588087	0.244	0.125	5.30322e-06	CD8 ISAGhi	Gramd3
H2-T24	4.22698e-10	0.464945	0.133	0.052	5.55129e-06	CD8 ISAGhi	H2-T24
Racgap11	4.33699e-10	0.420406	0.137	0.054	5.69576e-06	CD8 ISAGhi	Racgap1
Shisa5	5.68808e-10	0.271565	0.99	0.977	7.47016e-06	CD8 ISAGhi	Shisa5
Phf11d1	6.13797e-10	0.488558	0.219	0.106	8.061e-06	CD8 ISAGhi	Phf11d
Bcl32	7.76482e-10	0.483221	0.203	0.095	1.01975e-05	CD8 ISAGhi	Bcl3
Sh3bp51	1.08992e-09	0.547664	0.317	0.179	1.43139e-05	CD8 ISAGhi	Sh3bp5
Stat2	1.75539e-09	0.480722	0.124	0.049	2.30535e-05	CD8 ISAGhi	Stat2
Trafd1	3.72375e-09	0.599239	0.137	0.058	4.8904e-05	CD8 ISAGhi	Trafd1
Treml21	6.23433e-09	0.473624	0.327	0.186	8.18755e-05	CD8 ISAGhi	Treml2
Saraf1	7.93295e-09	0.457388	0.578	0.406	0.000104183	CD8 ISAGhi	Saraf
Slc25a41	8.82671e-09	0.471091	0.479	0.317	0.000115921	CD8 ISAGhi	Slc25a4
Tap2	2.95929e-08	0.450435	0.59	0.428	0.000388644	CD8 ISAGhi	Tap2
Il6st2	3.47115e-08	0.418601	0.311	0.18	0.000455867	CD8 ISAGhi	Il6st
Hspe11	3.86636e-08	0.340095	0.79	0.653	0.000507768	CD8 ISAGhi	Hspe1
Il2rg1	4.19699e-08	0.325361	0.94	0.854	0.000551191	CD8 ISAGhi	Il2rg
Plgrkt1	5.48912e-08	0.458933	0.289	0.169	0.000720886	CD8 ISAGhi	Plgrkt
Plscr3	6.95343e-08	0.379119	0.162	0.077	0.000913195	CD8 ISAGhi	Plscr3
Irf9	8.34091e-08	0.378157	0.346	0.207	0.00109541	CD8 ISAGhi	Irf9
Gm122162	8.77875e-08	0.443303	0.175	0.086	0.00115291	CD8 ISAGhi	Gm12216
Smchd1	1.17134e-07	0.459366	0.384	0.249	0.00153832	CD8 ISAGhi	Smchd1
Tubb51	1.32415e-07	0.309882	0.857	0.756	0.00173901	CD8 ISAGhi	Tubb5
Wars	1.44593e-07	0.516666	0.165	0.082	0.00189894	CD8 ISAGhi	Wars
Hid11	1.79243e-07	0.421969	0.133	0.06	0.002354	CD8 ISAGhi	Hid1
Dennd4c1	2.27722e-07	0.340436	0.105	0.043	0.00299068	CD8 ISAGhi	Dennd4c
Ppic1	2.83038e-07	0.512496	0.149	0.073	0.00371714	CD8 ISAGhi	Ppic
Chmp4b	3.23372e-07	0.485388	0.311	0.199	0.00424684	CD8 ISAGhi	Chmp4b
Sidt11	3.87533e-07	0.385299	0.371	0.236	0.00508947	CD8 ISAGhi	Sidt1
Tm6sf12	3.94504e-07	0.342884	0.102	0.043	0.00518102	CD8 ISAGhi	Tm6sf1
Ifi271	4.12055e-07	0.478391	0.454	0.312	0.00541152	CD8 ISAGhi	Ifi27
Lgals9	4.58365e-07	0.420245	0.552	0.416	0.00601971	CD8 ISAGhi	Lgals9
Mitd1	5.11784e-07	0.401043	0.273	0.161	0.00672126	CD8 ISAGhi	Mitd1
AB1246112	5.68883e-07	0.435861	0.321	0.203	0.00747113	CD8 ISAGhi	AB124611
Arl6ip52	6.03088e-07	0.360496	0.717	0.539	0.00792035	CD8 ISAGhi	Arl6ip5
Acp51	6.44748e-07	0.29628	0.816	0.63	0.00846747	CD8 ISAGhi	Acp5
Zfp945	7.38674e-07	0.383039	0.114	0.051	0.00970101	CD8 ISAGhi	Zfp945
Uba7	8.18713e-07	0.370395	0.184	0.097	0.0107522	CD8 ISAGhi	Uba7
Helz2	1.10765e-06	0.359871	0.175	0.091	0.0145468	CD8 ISAGhi	Helz2
Nlrc5	1.11536e-06	0.449811	0.156	0.079	0.0146481	CD8 ISAGhi	Nlrc5
Flot13	1.46213e-06	0.459468	0.241	0.143	0.0192022	CD8 ISAGhi	Flot1
Xrn21	1.86104e-06	0.397916	0.435	0.298	0.0244411	CD8 ISAGhi	Xrn2
Smap21	3.38198e-06	0.305433	0.34	0.214	0.0444156	CD8 ISAGhi	Smap2
Dnajc152	3.80596e-06	0.434976	0.305	0.2	0.0499836	CD8 ISAGhi	Dnajc15
Cd691	4.28744e-06	0.392502	0.26	0.158	0.056307	CD8 ISAGhi	Cd69
Trim141	4.64064e-06	0.393228	0.194	0.109	0.0609455	CD8 ISAGhi	Trim14
Ripk1	5.08003e-06	0.313962	0.143	0.073	0.066716	CD8 ISAGhi	Ripk1
4930453N24Rik2	5.33528e-06	0.369629	0.289	0.184	0.0700682	CD8 ISAGhi	4930453N24Rik
Irgc11	5.60856e-06	0.339907	0.149	0.077	0.0736572	CD8 ISAGhi	Irgc1
Ctss1	6.0032e-06	0.340074	0.473	0.334	0.0788401	CD8 ISAGhi	Ctss
Pik3ip12	6.6526e-06	0.264284	0.327	0.2	0.0873686	CD8 ISAGhi	Pik3ip1
Etnk1	6.95408e-06	0.374503	0.267	0.166	0.091328	CD8 ISAGhi	Etnk1
Clcf12	8.03727e-06	0.362524	0.187	0.106	0.105553	CD8 ISAGhi	Clcf1
Sp100	8.64634e-06	0.404565	0.324	0.215	0.113552	CD8 ISAGhi	Sp100
Cox8a3	8.77644e-06	0.283585	0.813	0.694	0.115261	CD8 ISAGhi	Cox8a
Cuedc23	9.81819e-06	0.365776	0.152	0.082	0.128942	CD8 ISAGhi	Cuedc2
Gtf2i1	1.03718e-05	0.32822	0.384	0.263	0.136213	CD8 ISAGhi	Gtf2i
Ogfr	1.17979e-05	0.363508	0.257	0.161	0.154942	CD8 ISAGhi	Ogfr
Snrpg1	1.20734e-05	0.292645	0.625	0.483	0.15856	CD8 ISAGhi	Snrpg
Itk2	1.97737e-05	0.34229	0.543	0.421	0.259688	CD8 ISAGhi	Itk
Abi31	2.33333e-05	0.287804	0.206	0.122	0.306437	CD8 ISAGhi	Abi3
Vps13a	2.47881e-05	0.299574	0.2	0.117	0.325543	CD8 ISAGhi	Vps13a
Pnpla21	2.75156e-05	0.333198	0.203	0.121	0.361362	CD8 ISAGhi	Pnpla2
Emc9	2.99577e-05	0.339776	0.251	0.157	0.393434	CD8 ISAGhi	Emc9
Zeb1	3.72422e-05	0.375342	0.149	0.082	0.489101	CD8 ISAGhi	Zeb1
Sgk11	3.969e-05	0.315751	0.387	0.269	0.521249	CD8 ISAGhi	Sgk1
Sec11c2	4.71269e-05	0.357161	0.435	0.323	0.618917	CD8 ISAGhi	Sec11c
Trim56	4.94564e-05	0.333249	0.13	0.069	0.649511	CD8 ISAGhi	Trim56
Nub1	6.93833e-05	0.269499	0.254	0.161	0.91121	CD8 ISAGhi	Nub1
Hspbp11	8.51336e-05	0.363787	0.244	0.162	1	CD8 ISAGhi	Hspbp1
[truncated: 3,163 more rows]
