# Supplementary material for: Gluten‐Free Diet Induces Small‐Scale Changes Across Multiple T‐Cell Subsets in NOD Mice
Source: Eur J Immunol. 2025 Apr 21;55(4):e202451559. doi: 10.1002/eji.202451559 (PMC12011074; doi:10.1002/eji.202451559)
Supplement: Supplementary file 3 — Supporting information [file EJI-55-e202451559-s002.xlsx]

## Sheet: List1
	p_val	avg_log2FC	pct.1	pct.2	p_val_adj	cluster	gene
Hsp90ab1	8.68101e-192	0.518378	0.957	0.921	1.14008e-187	GFD	Hsp90ab1
Hsph1	4.16236e-73	0.59805	0.178	0.083	5.46643e-69	GFD	Hsph1
Stip1	3.66558e-57	0.497274	0.28	0.179	4.81401e-53	GFD	Stip1
Dnaja1	3.80527e-41	0.33513	0.676	0.606	4.99746e-37	GFD	Dnaja1
Chordc1	3.63633e-40	0.376384	0.305	0.215	4.77559e-36	GFD	Chordc1
Hsp90aa1	2.52432e-35	0.367314	0.529	0.449	3.31519e-31	GFD	Hsp90aa1
Fkbp4	3.07193e-34	0.343776	0.376	0.29	4.03436e-30	GFD	Fkbp4
Lck	1.19824e-26	0.14963	0.922	0.903	1.57365e-22	GFD	Lck
Hnrnpa2b1	2.02094e-26	0.16723	0.882	0.852	2.65409e-22	GFD	Hnrnpa2b1
Cct3	2.68611e-26	0.304079	0.3	0.23	3.52766e-22	GFD	Cct3
Chchd2	3.73418e-26	0.169184	0.855	0.83	4.9041e-22	GFD	Chchd2
St13	6.91115e-25	0.306431	0.244	0.18	9.07641e-21	GFD	St13
Hspd1	5.82916e-24	0.287888	0.344	0.274	7.65543e-20	GFD	Hspd1
Sfpq	2.61951e-21	0.241713	0.295	0.231	3.4402e-17	GFD	Sfpq
Hspe1	3.9054e-21	0.248145	0.676	0.63	5.12897e-17	GFD	Hspe1
Ahsa1	4.76571e-21	0.276071	0.322	0.258	6.25881e-17	GFD	Ahsa1
Banp	5.25137e-20	0.243047	0.096	0.058	6.89663e-16	GFD	Banp
Ahsa2	1.83631e-19	0.258896	0.1	0.062	2.41162e-15	GFD	Ahsa2
Lcp1	2.83347e-16	0.165838	0.715	0.668	3.7212e-12	GFD	Lcp1
Tmem33	3.72029e-13	0.217873	0.152	0.114	4.88586e-09	GFD	Tmem33
Cacybp	6.86035e-13	0.199469	0.376	0.325	9.00969e-09	GFD	Cacybp
Lat	7.8591e-13	0.115974	0.883	0.866	1.03214e-08	GFD	Lat
Rhof	2.51805e-12	0.184032	0.356	0.306	3.30696e-08	GFD	Rhof
Pdia3	2.07915e-11	0.14876	0.553	0.505	2.73054e-07	GFD	Pdia3
Id3	6.99508e-11	0.201437	0.216	0.175	9.18664e-07	GFD	Id3
Hist1h1e	7.88683e-11	0.198686	0.083	0.057	1.03578e-06	GFD	Hist1h1e
Pcnp	8.53238e-11	0.162422	0.226	0.184	1.12056e-06	GFD	Pcnp
Akna	1.0963e-10	0.185514	0.27	0.226	1.43977e-06	GFD	Akna
Chd3	2.13801e-10	0.140701	0.546	0.496	2.80785e-06	GFD	Chd3
Ubxn4	2.23102e-10	0.173353	0.296	0.251	2.93e-06	GFD	Ubxn4
Ywhab	2.5204e-10	0.133879	0.568	0.525	3.31004e-06	GFD	Ywhab
Gapdh	2.88414e-10	0.100908	0.889	0.874	3.78774e-06	GFD	Gapdh
Myc	1.03058e-09	0.144523	0.247	0.207	1.35346e-05	GFD	Myc
H3f3b	1.29869e-09	0.105379	0.952	0.947	1.70557e-05	GFD	H3f3b
Ptpn6	1.35773e-09	0.17111	0.362	0.321	1.78311e-05	GFD	Ptpn6
Tmpo	1.76536e-09	0.165848	0.146	0.114	2.31845e-05	GFD	Tmpo
Arrb2	2.50269e-09	0.148829	0.44	0.395	3.28679e-05	GFD	Arrb2
Pdia4	3.00681e-09	0.168297	0.24	0.201	3.94884e-05	GFD	Pdia4
Mrps6	3.71389e-09	0.160224	0.18	0.145	4.87745e-05	GFD	Mrps6
Tial1	3.79083e-09	0.16805	0.171	0.138	4.97849e-05	GFD	Tial1
Rangap1	4.09602e-09	0.145389	0.135	0.105	5.37931e-05	GFD	Rangap1
Pdcd4	4.29143e-09	0.151539	0.437	0.392	5.63593e-05	GFD	Pdcd4
Prkar1a	4.45058e-09	0.113848	0.568	0.525	5.84494e-05	GFD	Prkar1a
Snx3	5.8194e-09	0.152049	0.515	0.475	7.64262e-05	GFD	Snx3
Lman2l	6.37521e-09	0.167542	0.095	0.07	8.37256e-05	GFD	Lman2l
Calr	1.0145e-08	0.148053	0.342	0.299	0.000133234	GFD	Calr
Gramd1a	1.2302e-08	0.171972	0.373	0.334	0.000161563	GFD	Gramd1a
Ap3d1	1.43593e-08	0.14186	0.11	0.083	0.000188581	GFD	Ap3d1
Tpst2	3.91496e-08	0.148284	0.359	0.319	0.000514152	GFD	Tpst2
Pja1	4.22684e-08	0.16365	0.135	0.107	0.000555111	GFD	Pja1
Tespa1	6.38166e-08	0.147838	0.148	0.119	0.000838103	GFD	Tespa1
Ccnd2	6.57255e-08	0.11774	0.588	0.545	0.000863173	GFD	Ccnd2
Itgb2	8.6097e-08	0.131727	0.521	0.481	0.00113071	GFD	Itgb2
Il21r	9.56169e-08	0.14238	0.387	0.349	0.00125574	GFD	Il21r
Zfand6	1.39539e-07	0.158698	0.199	0.167	0.00183257	GFD	Zfand6
Dync1h1	1.98462e-07	0.1508	0.171	0.142	0.0026064	GFD	Dync1h1
Cct4	2.15473e-07	0.136698	0.449	0.41	0.00282981	GFD	Cct4
Mxd4	2.18813e-07	0.165706	0.264	0.229	0.00287368	GFD	Mxd4
Tsc22d4	2.18886e-07	0.12796	0.482	0.443	0.00287463	GFD	Tsc22d4
Higd1a	3.80564e-07	0.14234	0.315	0.278	0.00499794	GFD	Higd1a
Luc7l	4.43571e-07	0.140511	0.17	0.141	0.00582542	GFD	Luc7l
Srrt	4.83572e-07	0.145623	0.158	0.13	0.00635075	GFD	Srrt
Acot7	4.91133e-07	0.108864	0.081	0.06	0.00645005	GFD	Acot7
P4ha1	5.41512e-07	0.132279	0.117	0.092	0.00711168	GFD	P4ha1
Eif5	5.50865e-07	0.103629	0.577	0.537	0.0072345	GFD	Eif5
Cdk2ap2	5.64868e-07	0.113943	0.728	0.699	0.00741841	GFD	Cdk2ap2
Amigo2	5.76582e-07	0.188579	0.111	0.088	0.00757225	GFD	Amigo2
Hspa5	7.37968e-07	0.120317	0.435	0.397	0.00969174	GFD	Hspa5
Emb	8.1352e-07	0.144548	0.471	0.44	0.010684	GFD	Emb
Hist1h4b	1.16461e-06	0.128216	0.062	0.045	0.0152949	GFD	Hist1h4b
Rasal3	1.19252e-06	0.113412	0.411	0.374	0.0156614	GFD	Rasal3
Rab3ip	1.71567e-06	0.143295	0.244	0.213	0.0225319	GFD	Rab3ip
Nelfcd	1.7976e-06	0.112033	0.084	0.064	0.0236079	GFD	Nelfcd
Tcp1	2.35227e-06	0.124545	0.367	0.33	0.0308923	GFD	Tcp1
Atp6v0b	2.58242e-06	0.118577	0.199	0.17	0.0339149	GFD	Atp6v0b
Sgf29	2.64994e-06	0.12222	0.128	0.104	0.0348016	GFD	Sgf29
Fubp1	2.72072e-06	0.143502	0.386	0.354	0.0357312	GFD	Fubp1
Selk	2.93259e-06	0.108831	0.466	0.43	0.0385136	GFD	Selk
Papola	3.06392e-06	0.130006	0.297	0.263	0.0402384	GFD	Papola
Sdf2l1	3.41327e-06	0.124669	0.109	0.087	0.0448265	GFD	Sdf2l1
Tnfaip8	4.29113e-06	0.131183	0.228	0.198	0.0563555	GFD	Tnfaip8
Gabarapl2	4.37497e-06	0.11011	0.535	0.5	0.0574565	GFD	Gabarapl2
Fkbp1a	5.11924e-06	0.101832	0.543	0.506	0.0672309	GFD	Fkbp1a
Hsf1	5.48008e-06	0.121119	0.14	0.116	0.0719699	GFD	Hsf1
Lcp2	6.15634e-06	0.110092	0.374	0.339	0.0808513	GFD	Lcp2
Rbms1	6.29512e-06	0.113562	0.344	0.309	0.0826738	GFD	Rbms1
Pglyrp2	6.84178e-06	0.134376	0.259	0.229	0.089853	GFD	Pglyrp2
Kdelr1	7.21147e-06	0.111997	0.277	0.245	0.0947083	GFD	Kdelr1
Reep3	7.91088e-06	0.11225	0.053	0.039	0.103894	GFD	Reep3
Mrpl14	8.44737e-06	0.11192	0.205	0.176	0.110939	GFD	Mrpl14
Ctsz	9.5432e-06	0.119417	0.12	0.099	0.125331	GFD	Ctsz
Got1	9.84122e-06	0.115901	0.109	0.088	0.129245	GFD	Got1
Capg	1.06908e-05	0.134075	0.063	0.047	0.140403	GFD	Capg
Nutf2-ps1	1.25779e-05	0.106152	0.277	0.246	0.165186	GFD	Nutf2-ps1
Dctn5	1.32655e-05	0.10586	0.151	0.126	0.174216	GFD	Dctn5
Trim65	1.40008e-05	0.100612	0.064	0.048	0.183872	GFD	Trim65
S100a6	1.51058e-05	0.258794	0.083	0.066	0.198384	GFD	S100a6
Pdia6	1.58495e-05	0.12735	0.208	0.182	0.208151	GFD	Pdia6
Sipa1	1.65975e-05	0.112213	0.214	0.187	0.217975	GFD	Sipa1
Psmc5	1.68684e-05	0.101743	0.273	0.243	0.221533	GFD	Psmc5
Bcap31	1.71353e-05	0.10154	0.38	0.347	0.225038	GFD	Bcap31
Glipr1	1.85369e-05	0.104516	0.154	0.129	0.243445	GFD	Glipr1
Elovl5	1.92817e-05	0.12205	0.249	0.22	0.253227	GFD	Elovl5
M6pr	2.11483e-05	0.104785	0.326	0.295	0.27774	GFD	M6pr
Rasgrp2	2.23714e-05	0.105473	0.448	0.416	0.293803	GFD	Rasgrp2
Tmem59	2.4378e-05	0.10831	0.493	0.462	0.320156	GFD	Tmem59
Cyth4	2.49919e-05	0.126592	0.286	0.258	0.328219	GFD	Cyth4
Dok2	2.53335e-05	0.105843	0.157	0.134	0.332704	GFD	Dok2
Cd40lg	2.54714e-05	0.144475	0.177	0.153	0.334516	GFD	Cd40lg
Ifngr1	2.92021e-05	0.138949	0.287	0.259	0.383511	GFD	Ifngr1
Cct8	3.03951e-05	0.108675	0.404	0.372	0.399178	GFD	Cct8
Cox11	3.38104e-05	0.101296	0.07	0.054	0.444032	GFD	Cox11
Ethe1	3.65118e-05	0.110739	0.116	0.096	0.479509	GFD	Ethe1
Kmt2a	3.91264e-05	0.1132	0.155	0.132	0.513848	GFD	Kmt2a
Fxr1	3.95974e-05	0.118057	0.119	0.099	0.520033	GFD	Fxr1
Rsl1d1	4.62988e-05	0.107113	0.25	0.223	0.608042	GFD	Rsl1d1
Hyou1	4.63859e-05	0.115749	0.084	0.067	0.609186	GFD	Hyou1
Gm4737	4.70114e-05	0.107883	0.172	0.148	0.617401	GFD	Gm4737
Hnrnpc	5.20792e-05	0.106662	0.246	0.219	0.683956	GFD	Hnrnpc
Clk3	6.28134e-05	0.114253	0.136	0.115	0.824928	GFD	Clk3
Tmem147	6.36625e-05	0.118787	0.151	0.13	0.83608	GFD	Tmem147
Canx	7.24193e-05	0.104028	0.249	0.223	0.951083	GFD	Canx
Ikbkb	7.57705e-05	0.104471	0.221	0.195	0.995094	GFD	Ikbkb
Srgn	0.000100313	0.126944	0.593	0.57	1	GFD	Srgn
Dcun1d1	0.000109598	0.105506	0.113	0.095	1	GFD	Dcun1d1
Pstpip1	0.000124079	0.101539	0.245	0.218	1	GFD	Pstpip1
Dpf2	0.000136203	0.10382	0.206	0.183	1	GFD	Dpf2
Rbm10	0.000163677	0.114932	0.152	0.132	1	GFD	Rbm10
Ighm	0.000172764	0.122604	0.474	0.451	1	GFD	Ighm
Ctu2	0.0001991	0.103585	0.093	0.077	1	GFD	Ctu2
Ctnnb1	0.000207122	0.101194	0.254	0.23	1	GFD	Ctnnb1
Lgals1	0.000256674	0.17129	0.352	0.328	1	GFD	Lgals1
Gng2	0.000278457	0.104267	0.103	0.086	1	GFD	Gng2
Lmnb1	0.00064895	0.10923	0.132	0.115	1	GFD	Lmnb1
Foxp3	0.000721943	0.108287	0.053	0.042	1	GFD	Foxp3
Trib2	0.000958132	0.107177	0.152	0.134	1	GFD	Trib2
Tecpr1	0.000982392	0.100761	0.296	0.274	1	GFD	Tecpr1
Gpr146	0.00132077	0.111853	0.103	0.088	1	GFD	Gpr146
Trim59	0.00355837	0.107875	0.121	0.107	1	GFD	Trim59
Rbm3	2.5784e-120	0.437078	0.788	0.681	3.38622e-116	Standard	Rbm3
Tsc22d3	4.37666e-97	0.588386	0.562	0.422	5.74787e-93	Standard	Tsc22d3
Rsrp1	1.15674e-88	0.393103	0.743	0.636	1.51915e-84	Standard	Rsrp1
Ddit4	2.47553e-46	0.421823	0.556	0.472	3.25111e-42	Standard	Ddit4
Cirbp	1.63461e-40	0.397832	0.322	0.234	2.14674e-36	Standard	Cirbp
Ifi27l2a	1.51126e-22	0.277892	0.714	0.663	1.98474e-18	Standard	Ifi27l2a
Hcst	1.84197e-22	0.219811	0.585	0.526	2.41905e-18	Standard	Hcst
Ms4a4b	7.83924e-20	0.14996	0.886	0.856	1.02953e-15	Standard	Ms4a4b
Ewsr1	8.41993e-19	0.236703	0.437	0.376	1.10579e-14	Standard	Ewsr1
Skap1	3.53216e-17	0.14342	0.817	0.778	4.63878e-13	Standard	Skap1
Ly6a	1.03032e-16	0.278102	0.735	0.696	1.35312e-12	Standard	Ly6a
Ms4a6b	8.38705e-16	0.152488	0.8	0.769	1.10147e-11	Standard	Ms4a6b
Cmc1	6.04185e-12	0.209205	0.229	0.189	7.93477e-08	Standard	Cmc1
Usp18	1.19825e-11	0.224292	0.052	0.031	1.57366e-07	Standard	Usp18
2024-09-01	1.5837e-10	0.105479	0.815	0.791	2.07987e-06	Standard	Sept1
Isg15	3.31883e-10	0.537781	0.207	0.174	4.35862e-06	Standard	Isg15
Chchd7	5.27523e-10	0.199567	0.173	0.14	6.92796e-06	Standard	Chchd7
Fam204a	5.38229e-10	0.189003	0.137	0.107	7.06856e-06	Standard	Fam204a
Pfdn5	1.02804e-09	0.102603	0.856	0.837	1.35013e-05	Standard	Pfdn5
Rtp4	2.04553e-09	0.230269	0.159	0.128	2.68639e-05	Standard	Rtp4
AB124611	1.07358e-08	0.1738	0.224	0.19	0.000140993	Standard	AB124611
Zc3h6	1.71542e-08	0.16582	0.051	0.033	0.000225286	Standard	Zc3h6
Slfn1	3.86838e-08	0.205133	0.404	0.373	0.000508035	Standard	Slfn1
Fis1	3.95825e-08	0.110624	0.647	0.622	0.000519837	Standard	Fis1
Ifit1	4.17865e-08	0.385466	0.071	0.051	0.000548782	Standard	Ifit1
Lef1	9.27855e-08	0.101644	0.773	0.757	0.00121855	Standard	Lef1
Ctso	2.43638e-07	0.153055	0.114	0.09	0.0031997	Standard	Ctso
Gmfg	4.37413e-07	0.109706	0.572	0.544	0.00574455	Standard	Gmfg
Xrn2	4.58828e-07	0.163489	0.317	0.287	0.00602579	Standard	Xrn2
Colgalt1	5.72895e-07	0.147517	0.103	0.082	0.00752383	Standard	Colgalt1
4930523C07Rik	1.82123e-06	0.120213	0.422	0.391	0.0239183	Standard	4930523C07Rik
Izumo4	1.94627e-06	0.139291	0.116	0.094	0.0255604	Standard	Izumo4
Ifi27	3.42517e-06	0.148355	0.331	0.302	0.0449828	Standard	Ifi27
Klrd1	4.4331e-06	0.17898	0.158	0.134	0.0582199	Standard	Klrd1
BC021614	7.99728e-06	0.167397	0.209	0.184	0.105028	Standard	BC021614
Lgals3bp	8.26858e-06	0.150736	0.188	0.164	0.108591	Standard	Lgals3bp
Bcap29	8.65607e-06	0.144051	0.098	0.079	0.11368	Standard	Bcap29
Idh2	1.03612e-05	0.140614	0.185	0.161	0.136074	Standard	Idh2
Cxxc1	1.08944e-05	0.133389	0.13	0.109	0.143076	Standard	Cxxc1
Micu2	1.21033e-05	0.135803	0.133	0.112	0.158952	Standard	Micu2
Bloc1s1	1.3755e-05	0.129279	0.336	0.308	0.180645	Standard	Bloc1s1
Sgk1	1.62214e-05	0.132322	0.287	0.259	0.213036	Standard	Sgk1
Eny2	2.04845e-05	0.120874	0.216	0.19	0.269023	Standard	Eny2
Herc3	2.76204e-05	0.119731	0.06	0.046	0.362739	Standard	Herc3
Rabac1	3.07522e-05	0.102351	0.495	0.465	0.403868	Standard	Rabac1
Khdrbs1	3.24886e-05	0.104454	0.417	0.388	0.426673	Standard	Khdrbs1
Cdip1	4.09592e-05	0.111401	0.066	0.051	0.537918	Standard	Cdip1
Fam102a	4.18516e-05	0.140467	0.252	0.227	0.549637	Standard	Fam102a
Itga4	4.30407e-05	0.125007	0.249	0.224	0.565253	Standard	Itga4
Tmem128	5.02133e-05	0.120801	0.251	0.225	0.659452	Standard	Tmem128
Klhdc2	5.23807e-05	0.129272	0.26	0.235	0.687915	Standard	Klhdc2
Emc9	7.5942e-05	0.133297	0.171	0.15	0.997346	Standard	Emc9
Hnrnpd	7.67171e-05	0.149792	0.145	0.125	1	Standard	Hnrnpd
Ndufs8	8.75359e-05	0.123534	0.246	0.223	1	Standard	Ndufs8
Mtg1	9.49283e-05	0.116998	0.069	0.054	1	Standard	Mtg1
Pigp	9.59012e-05	0.137071	0.2	0.178	1	Standard	Pigp
Ccdc107	0.000105077	0.119958	0.177	0.156	1	Standard	Ccdc107
Foxo1	0.000131348	0.117446	0.424	0.4	1	Standard	Foxo1
Bcl2	0.000132789	0.109152	0.364	0.338	1	Standard	Bcl2
Zfp945	0.000134445	0.115145	0.06	0.047	1	Standard	Zfp945
Slfn5	0.000150077	0.162141	0.078	0.063	1	Standard	Slfn5
Phf11c	0.000178248	0.121939	0.075	0.061	1	Standard	Phf11c
Card6	0.000200643	0.120109	0.145	0.126	1	Standard	Card6
Zbp1	0.0002055	0.186503	0.251	0.231	1	Standard	Zbp1
Stk38	0.000242732	0.110557	0.354	0.33	1	Standard	Stk38
Kxd1	0.000270933	0.115279	0.218	0.197	1	Standard	Kxd1
Slc25a11	0.000271906	0.112834	0.272	0.251	1	Standard	Slc25a11
Mettl26	0.000304741	0.116163	0.154	0.135	1	Standard	Mettl26
Camk2d	0.000318293	0.121583	0.191	0.171	1	Standard	Camk2d
Sla2	0.000368284	0.137854	0.241	0.222	1	Standard	Sla2
Tnrc6a	0.000433661	0.104906	0.109	0.093	1	Standard	Tnrc6a
Clk1	0.000499077	0.125469	0.203	0.183	1	Standard	Clk1
Zfp36l2	0.000500937	0.111217	0.336	0.314	1	Standard	Zfp36l2
Aimp1	0.000528943	0.11217	0.308	0.289	1	Standard	Aimp1
Plac8	0.000540059	0.172075	0.091	0.076	1	Standard	Plac8
Phf14	0.000638395	0.108235	0.173	0.154	1	Standard	Phf14
Cd6	0.000642668	0.104243	0.35	0.329	1	Standard	Cd6
Tnrc6c	0.000663844	0.117931	0.125	0.109	1	Standard	Tnrc6c
Mcrs1	0.000755621	0.107948	0.166	0.148	1	Standard	Mcrs1
Cblb	0.000780354	0.113903	0.137	0.121	1	Standard	Cblb
Mrpl24	0.000854766	0.106022	0.27	0.251	1	Standard	Mrpl24
H2afy	0.0008567	0.111039	0.304	0.285	1	Standard	H2afy
Sidt1	0.000868443	0.119251	0.249	0.231	1	Standard	Sidt1
Luc7l3	0.000894379	0.105006	0.261	0.241	1	Standard	Luc7l3
Klf7	0.000988794	0.112727	0.087	0.073	1	Standard	Klf7
Dnajc19	0.00106005	0.106328	0.298	0.28	1	Standard	Dnajc19
Get4	0.00128291	0.107826	0.172	0.155	1	Standard	Get4
Jak3	0.00129993	0.10376	0.123	0.107	1	Standard	Jak3
Txk	0.00136416	0.120281	0.372	0.355	1	Standard	Txk
Ddrgk1	0.00166466	0.113611	0.246	0.229	1	Standard	Ddrgk1
Ufc1	0.00176612	0.106598	0.229	0.211	1	Standard	Ufc1
Pithd1	0.00180183	0.112468	0.134	0.119	1	Standard	Pithd1
Irf7	0.00262921	0.150104	0.185	0.169	1	Standard	Irf7
Sntb1	0.00277714	0.101	0.091	0.078	1	Standard	Sntb1
Ppp3cc	0.00343565	0.106633	0.133	0.119	1	Standard	Ppp3cc
Gbp7	0.00365736	0.132607	0.185	0.17	1	Standard	Gbp7
Klhl6	0.00380829	0.105292	0.234	0.216	1	Standard	Klhl6
Prmt3	0.00390606	0.102854	0.128	0.114	1	Standard	Prmt3
Il18r1	0.00413572	0.104616	0.069	0.059	1	Standard	Il18r1
1810043H04Rik	0.00419021	0.108435	0.214	0.199	1	Standard	1810043H04Rik
Ddx58	0.00558771	0.113627	0.157	0.143	1	Standard	Ddx58
Slc25a4	0.00611294	0.110743	0.327	0.313	1	Standard	Slc25a4
Epsti1	0.00652297	0.103532	0.237	0.223	1	Standard	Epsti1
Slamf6	0.00736337	0.10027	0.215	0.2	1	Standard	Slamf6
Trim30a	0.00772043	0.126468	0.137	0.124	1	Standard	Trim30a
Tmc6	0.00781977	0.100206	0.171	0.157	1	Standard	Tmc6
Plaur	0.00808347	0.114846	0.096	0.084	1	Standard	Plaur
Klf3	0.0088091	0.104871	0.279	0.263	1	Standard	Klf3
